# Supplementary material for: (S)-[5-Methyl-3-(3-methyl­thio­phen-2-yl)-4,5-dihydro­isoxazol-5-yl]methanol
Source: Acta Crystallogr Sect E Struct Rep Online. 2011 Apr 7;67(Pt 5):o1040. doi: 10.1107/S1600536811011639 (PMC3089274; doi:10.1107/S1600536811011639)
Supplement: Supplementary file 1 [file e-67-o1040-sup1.cif]

##############################################################################
#                                                                            #
# This CIF contains the data in a paper accepted for publication in          #
# Acta Crystallographica Section E. It conforms to the requirements of       #
# Notes for Authors for Acta Crystallographica Section E, and has been       #
# peer reviewed under the auspices of the IUCr Commission on Journals.       #
#                                                                            #
# Full details of the Crystallographic Information File format               #
# are given in the paper "The Crystallographic Information File (CIF):       #
# a New Standard Archive File for Crystallography" by S. R. Hall, F. H.      #
# Allen and I. D. Brown [Acta Cryst. (1991), A47, 655-685].                  #
#                                                                            #
# The current version of the core CIF dictionary is obtainable from          #
# ftp://ftp.iucr.org/pub/cif_core.dic.                                       #
#                                                                            #
# Software is freely available for graphical display of the structure(s)     #
# in this CIF. For information consult the CIF software page                 #
# http://www.iucr.org/resources/cif/software.                                #
#                                                                            #
# This file may be used for bona fide research purposes within the           #
# scientific community so long as proper attribution is given to the journal # 
# article from which it was obtained.                                        #
#                                                                            #
##############################################################################
data_global
_audit_creation_method     'from SHELXTL with WordPad'
_journal_date_recd_electronic     2011-03-24
_journal_date_accepted     2011-03-29
_journal_name_full     'Acta Crystallographica, Section E'
_journal_year     2011
_journal_volume     67
_journal_issue      5
_journal_page_first     o1040
_journal_page_last     o1040
_journal_paper_category     QO
_journal_coeditor_code     TK2733
_publ_contact_author_name     'Young Kwan Ko'
_publ_contact_author_address
;
Biomaterial Research Center,
Korea Research Institute of Chemical Technology,
P.O. Box 107, Yuseong,
Daejeon 305-600
Korea
;
_publ_contact_author_email     ykko@krict.re.kr
_publ_contact_author_fax     '82 42 861 0307'
_publ_contact_author_phone     '82 42 860 7064'
_publ_section_title
;\
(<i>S</i>)-[5-Methyl-3-(3-methylthiophen-2-yl)-4,5-dihydroisoxazol-5-yl]\
methanol
;
_publ_section_title_footnote     .
loop_
    _publ_author_name
    _publ_author_footnote
    _publ_author_address
    'Ko, Young Kwan' ?
;
Biomaterials Research Center,
Korea Research Institute of Chemical Technology,
PO Box 107, Yuseong,
Daejeon 305-600
Republic of Korea
;
    'Ryu, Jae Wook' ?
;
Biomaterials Research Center,
Korea Research Institute of Chemical Technology,
PO Box 107, Yuseong,
Daejeon 305-600
Republic of Korea
;
    'Koo, Dong Wan' ?
;
Biomaterials Research Center,
Korea Research Institute of Chemical Technology,
PO Box 107, Yuseong,
Daejeon 305-600
Republic of Korea
;
    'Woo, Jae Choon' ?
;
Drug Discovery Platform Technology Team,
Korea Research Institute of Chemical Technology,
PO Box 107, Yuseong,
Daejeon 305-600
Republic of Korea
;
    'Kim, Chong-Hyeak' ?
;
Center for Chemical Analysis,
Korea Research Institute of Chemical Technology
PO Box 107, Yuseong,
Daejeon 305-600
Republic of Korea
;
data_I
_chemical_name_systematic
;
(<i>S</i>)-[5-Methyl-3-(3-methylthiophen-2-yl)-4,5-dihydroisoxazol-5-yl]methanol
;
_chemical_name_common     ?
_chemical_formula_moiety     'C10 H13 N O2 S'
_chemical_formula_sum     'C10 H13 N O2 S'
_chemical_formula_iupac     'C10 H13 N O2 S'
_chemical_formula_weight     211.27
_chemical_melting_point     ?
_symmetry_cell_setting     orthorhombic
_symmetry_space_group_name_H-M     'P 21 21 21'
_symmetry_space_group_name_Hall     'P 2ac 2ab'
loop_
    _symmetry_equiv_pos_as_xyz
    'x, y, z'
    '-x+1/2, -y, z+1/2'
    '-x, y+1/2, -z+1/2'
    'x+1/2, -y+1/2, -z'
_cell_length_a     7.3672(9)
_cell_length_b     8.8534(11)
_cell_length_c     16.0632(19)
_cell_angle_alpha     90.00
_cell_angle_beta     90.00
_cell_angle_gamma     90.00
_cell_volume     1047.7(2)
_cell_formula_units_Z     4
_cell_measurement_reflns_used     4205
_cell_measurement_theta_min     2.54
_cell_measurement_theta_max     26.11
_cell_measurement_temperature     296(2)
_exptl_crystal_description     block
_exptl_crystal_colour     silver
_exptl_crystal_size_max     0.39
_exptl_crystal_size_mid     0.20
_exptl_crystal_size_min     0.11
_exptl_crystal_density_diffrn     1.339
_exptl_crystal_density_meas     ?
_exptl_crystal_density_method     'not measured'
_exptl_crystal_F_000     448
_exptl_absorpt_coefficient_mu     0.282
_exptl_absorpt_correction_type     multi-scan
_exptl_absorpt_process_details     '(SADABS; Sheldrick, 1996)'
_exptl_absorpt_correction_T_min     0.8978
_exptl_absorpt_correction_T_max     0.9696
_exptl_special_details
;
;
_diffrn_ambient_temperature     296(2)
_diffrn_radiation_type     MoK\a
_diffrn_radiation_wavelength     0.71073
_diffrn_radiation_source     'fine-focus sealed tube'
_diffrn_radiation_monochromator     graphite
_diffrn_measurement_device_type     'Bruker APEXII CCD'
_diffrn_measurement_method     '\f and \w scans'
_diffrn_detector_area_resol_mean     ?
_diffrn_reflns_number     11038
_diffrn_reflns_av_R_equivalents     0.0250
_diffrn_reflns_av_sigmaI/netI     0.0285
_diffrn_reflns_theta_min     2.54
_diffrn_reflns_theta_max     28.40
_diffrn_reflns_theta_full     28.40
_diffrn_measured_fraction_theta_max     0.995
_diffrn_measured_fraction_theta_full     0.995
_diffrn_reflns_limit_h_min     -6
_diffrn_reflns_limit_h_max     9
_diffrn_reflns_limit_k_min     -11
_diffrn_reflns_limit_k_max     11
_diffrn_reflns_limit_l_min     -21
_diffrn_reflns_limit_l_max     21
_diffrn_standards_number     0
_diffrn_standards_interval_count     .
_diffrn_standards_interval_time     .
_diffrn_standards_decay_%     .
_refine_special_details
;
Refinement of <i>F</i>^2^ against ALL reflections. The weighted <i>R</i>-factor
<i>wR</i> and goodness of fit <i>S</i> are based on <i>F</i>^2^, conventional
<i>R</i>-factors <i>R</i> are based on <i>F</i>, with <i>F</i> set to zero for
negative <i>F</i>^2^. The threshold expression of <i>F</i>^2^ >
\s(<i>F</i>^2^) is used only for calculating <i>R</i>-factors(gt) <i>etc</i>.
and is not relevant to the choice of reflections for refinement.
<i>R</i>-factors based on <i>F</i>^2^ are statistically about twice as large
as those based on <i>F</i>, and <i>R</i>- factors based on ALL data will be
even larger.
;
_reflns_number_total     2619
_reflns_number_gt     2096
_reflns_threshold_expression     'I>2\s(I)'
_refine_ls_structure_factor_coef     Fsqd
_refine_ls_matrix_type     full
_refine_ls_R_factor_all     0.0593
_refine_ls_R_factor_gt     0.0466
_refine_ls_wR_factor_gt     0.1385
_refine_ls_wR_factor_ref     0.1489
_refine_ls_goodness_of_fit_ref     1.079
_refine_ls_restrained_S_all     1.079
_refine_ls_number_reflns     2619
_refine_ls_number_parameters     127
_refine_ls_number_restraints     0
_refine_ls_hydrogen_treatment     constr
_refine_ls_weighting_scheme     calc
_refine_ls_weighting_details
         'calc w=1/[\s^2^(Fo^2^)+(0.0860P)^2^+0.1644P] where P=(Fo^2^+2Fc^2^)/3'
_atom_sites_solution_hydrogens     geom
_atom_sites_solution_primary     direct
_atom_sites_solution_secondary     difmap
_refine_ls_shift/su_max     0.000
_refine_ls_shift/su_mean     0.000
_refine_diff_density_max     0.468
_refine_diff_density_min     -0.357
_refine_ls_extinction_method     none
_refine_ls_extinction_coef     ?
_refine_ls_abs_structure_details     'Flack (1983), 1087 Friedel pairs'
_refine_ls_abs_structure_Flack     0.02(14)
loop_
    _atom_type_symbol
    _atom_type_description
    _atom_type_scat_dispersion_real
    _atom_type_scat_dispersion_imag
    _atom_type_scat_source
    'C' 'C' 0.0033 0.0016
                         'International Tables Vol C Tables 4.2.6.8 and 6.1.1.4'
    'H' 'H' 0.0000 0.0000
                         'International Tables Vol C Tables 4.2.6.8 and 6.1.1.4'
    'N' 'N' 0.0061 0.0033
                         'International Tables Vol C Tables 4.2.6.8 and 6.1.1.4'
    'O' 'O' 0.0106 0.0060
                         'International Tables Vol C Tables 4.2.6.8 and 6.1.1.4'
    'S' 'S' 0.1246 0.1234
                         'International Tables Vol C Tables 4.2.6.8 and 6.1.1.4'
_computing_data_collection     'APEX2 (Bruker, 2009)'
_computing_cell_refinement     'SAINT (Bruker, 2009)'
_computing_data_reduction     'SAINT (Bruker, 2009)'
_computing_structure_solution     'SHELXS97 (Sheldrick, 2008)'
_computing_structure_refinement     'SHELXL97 (Sheldrick, 2008)'
_computing_molecular_graphics     'XP in SHELXTL (Sheldrick, 2008)'
_computing_publication_material     'SHELXL97 (Sheldrick, 2008)'
loop_
    _atom_site_type_symbol
    _atom_site_label
    _atom_site_fract_x
    _atom_site_fract_y
    _atom_site_fract_z
    _atom_site_U_iso_or_equiv
    _atom_site_adp_type
    _atom_site_calc_flag
    _atom_site_refinement_flags
    _atom_site_occupancy
    _atom_site_symmetry_multiplicity
    _atom_site_disorder_assembly
    _atom_site_disorder_group
    S S1 -0.00757(12) 0.90745(7) 0.64150(4) 0.0503(2) Uani d . 1 1 . .
    C C2 -0.0074(4) 0.8815(3) 0.53306(13) 0.0390(4) Uani d . 1 1 . .
    C C3 -0.0070(5) 0.7321(3) 0.51314(15) 0.0446(5) Uani d . 1 1 . .
    C C4 -0.0075(4) 0.6395(3) 0.58618(17) 0.0525(6) Uani d . 1 1 . .
    H H4A -0.0080 0.5345 0.5841 0.063 Uiso calc R 1 1 . .
    C C5 -0.0071(5) 0.7169(3) 0.65749(17) 0.0568(6) Uani d . 1 1 . .
    H H5 -0.0067 0.6721 0.7099 0.068 Uiso calc R 1 1 . .
    C C6 -0.0104(4) 1.0139(2) 0.47984(12) 0.0368(4) Uani d . 1 1 . .
    N N7 -0.0045(4) 1.1462(2) 0.51234(11) 0.0448(4) Uani d . 1 1 . .
    O O8 -0.0178(4) 1.25711(18) 0.45051(10) 0.0490(5) Uani d . 1 1 . .
    C C9 -0.0104(4) 1.1857(3) 0.36792(13) 0.0405(5) Uani d . 1 1 . .
    C C10 -0.0244(4) 1.0174(3) 0.38670(13) 0.0423(6) Uani d . 1 1 . .
    H H10A -0.1394 0.9763 0.3679 0.051 Uiso calc R 1 1 . .
    H H10B 0.0740 0.9615 0.3610 0.051 Uiso calc R 1 1 . .
    C C11 0.1691(4) 1.2299(4) 0.3280(2) 0.0630(9) Uani d . 1 1 . .
    H H11A 0.1707 1.3369 0.3182 0.094 Uiso calc R 1 1 . .
    H H11B 0.1828 1.1774 0.2760 0.094 Uiso calc R 1 1 . .
    H H11C 0.2672 1.2033 0.3645 0.094 Uiso calc R 1 1 . .
    C C12 -0.1672(4) 1.2500(4) 0.31872(17) 0.0452(6) Uani d . 1 1 . .
    H H12A -0.1627 1.3593 0.3219 0.054 Uiso calc R 1 1 . .
    H H12B -0.1527 1.2219 0.2607 0.054 Uiso calc R 1 1 . .
    O O13 -0.3406(2) 1.2007(2) 0.34646(11) 0.0489(5) Uani d . 1 1 . .
    H H13 -0.3554 1.2261 0.3951 0.073 Uiso calc R 1 1 . .
    C C14 -0.0073(5) 0.6707(3) 0.42966(17) 0.0507(6) Uani d . 1 1 . .
    H H14A -0.0080 0.7518 0.3900 0.076 Uiso calc R 1 1 . .
    H H14B -0.1134 0.6093 0.4220 0.076 Uiso calc R 1 1 . .
    H H14C 0.0994 0.6101 0.4216 0.076 Uiso calc R 1 1 . .
loop_
    _atom_site_aniso_label
    _atom_site_aniso_U_11
    _atom_site_aniso_U_22
    _atom_site_aniso_U_33
    _atom_site_aniso_U_12
    _atom_site_aniso_U_13
    _atom_site_aniso_U_23
    S1 0.0500(4) 0.0629(4) 0.0381(3) 0.0022(4) -0.0002(4) 0.0035(2)
    C2 0.0289(10) 0.0484(11) 0.0399(9) 0.0021(13) -0.0002(12) 0.0035(8)
    C3 0.0314(11) 0.0483(12) 0.0540(13) 0.0039(14) 0.0010(14) 0.0021(9)
    C4 0.0406(12) 0.0495(13) 0.0673(16) 0.0052(15) -0.0003(17) 0.0198(11)
    C5 0.0458(13) 0.0715(17) 0.0529(13) 0.0036(18) 0.0057(16) 0.0222(12)
    C6 0.0320(10) 0.0401(10) 0.0383(10) -0.0011(13) -0.0029(12) -0.0017(8)
    N7 0.0555(12) 0.0430(9) 0.0361(8) 0.0010(14) -0.0045(13) 0.0004(7)
    O8 0.0711(14) 0.0379(8) 0.0380(8) 0.0026(11) -0.0086(11) -0.0009(6)
    C9 0.0412(11) 0.0465(11) 0.0340(9) -0.0041(14) -0.0004(13) 0.0005(8)
    C10 0.0525(15) 0.0389(10) 0.0355(9) 0.0021(12) -0.0024(12) -0.0035(8)
    C11 0.0416(15) 0.079(2) 0.069(2) -0.0069(16) 0.0063(15) 0.0075(18)
    C12 0.0408(14) 0.0556(15) 0.0391(12) 0.0012(13) 0.0003(12) 0.0045(11)
    O13 0.0397(9) 0.0606(11) 0.0462(10) -0.0008(9) 0.0025(8) -0.0063(9)
    C14 0.0455(12) 0.0429(12) 0.0637(14) 0.0026(15) 0.0004(16) 0.0016(10)
_geom_special_details
;
All e.s.d.'s (except the e.s.d. in the dihedral angle between two l.s. planes)
are estimated using the full covariance matrix. The cell e.s.d.'s are taken
into account individually in the estimation of e.s.d.'s in distances, angles
and torsion angles; correlations between e.s.d.'s in cell parameters are only
used when they are defined by crystal symmetry. An approximate (isotropic)
treatment of cell e.s.d.'s is used for estimating e.s.d.'s involving l.s.
planes.
;
loop_
    _geom_bond_atom_site_label_1
    _geom_bond_atom_site_label_2
    _geom_bond_site_symmetry_2
    _geom_bond_distance
    _geom_bond_publ_flag
    S1 C5 . 1.706(3) ?
    S1 C2 . 1.757(2) ?
    C2 C3 . 1.361(3) ?
    C2 C6 . 1.451(3) ?
    C3 C4 . 1.431(3) ?
    C3 C14 . 1.447(3) ?
    C4 C5 . 1.335(4) ?
    C4 H4A . 0.9300 ?
    C5 H5 . 0.9300 ?
    C6 N7 . 1.283(3) ?
    C6 C10 . 1.500(3) ?
    N7 O8 . 1.400(2) ?
    O8 C9 . 1.470(3) ?
    C9 C12 . 1.511(4) ?
    C9 C11 . 1.522(4) ?
    C9 C10 . 1.524(3) ?
    C10 H10A . 0.9700 ?
    C10 H10B . 0.9700 ?
    C11 H11A . 0.9600 ?
    C11 H11B . 0.9600 ?
    C11 H11C . 0.9600 ?
    C12 O13 . 1.422(3) ?
    C12 H12A . 0.9700 ?
    C12 H12B . 0.9700 ?
    O13 H13 . 0.8200 ?
    C14 H14A . 0.9600 ?
    C14 H14B . 0.9600 ?
    C14 H14C . 0.9600 ?
loop_
    _geom_angle_atom_site_label_1
    _geom_angle_atom_site_label_2
    _geom_angle_atom_site_label_3
    _geom_angle_site_symmetry_1
    _geom_angle_site_symmetry_3
    _geom_angle
    _geom_angle_publ_flag
    C5 S1 C2 . . 91.14(12) ?
    C3 C2 C6 . . 130.3(2) ?
    C3 C2 S1 . . 111.12(17) ?
    C6 C2 S1 . . 118.57(17) ?
    C2 C3 C4 . . 111.4(2) ?
    C2 C3 C14 . . 125.7(2) ?
    C4 C3 C14 . . 123.0(2) ?
    C5 C4 C3 . . 114.1(2) ?
    C5 C4 H4A . . 122.9 ?
    C3 C4 H4A . . 122.9 ?
    C4 C5 S1 . . 112.24(19) ?
    C4 C5 H5 . . 123.9 ?
    S1 C5 H5 . . 123.9 ?
    N7 C6 C2 . . 119.83(19) ?
    N7 C6 C10 . . 112.94(18) ?
    C2 C6 C10 . . 127.22(19) ?
    C6 N7 O8 . . 110.42(17) ?
    N7 O8 C9 . . 109.65(16) ?
    O8 C9 C12 . . 106.4(2) ?
    O8 C9 C11 . . 107.6(2) ?
    C12 C9 C11 . . 110.33(19) ?
    O8 C9 C10 . . 103.84(16) ?
    C12 C9 C10 . . 114.8(2) ?
    C11 C9 C10 . . 113.2(3) ?
    C6 C10 C9 . . 102.27(17) ?
    C6 C10 H10A . . 111.3 ?
    C9 C10 H10A . . 111.3 ?
    C6 C10 H10B . . 111.3 ?
    C9 C10 H10B . . 111.3 ?
    H10A C10 H10B . . 109.2 ?
    C9 C11 H11A . . 109.5 ?
    C9 C11 H11B . . 109.5 ?
    H11A C11 H11B . . 109.5 ?
    C9 C11 H11C . . 109.5 ?
    H11A C11 H11C . . 109.5 ?
    H11B C11 H11C . . 109.5 ?
    O13 C12 C9 . . 114.0(2) ?
    O13 C12 H12A . . 108.7 ?
    C9 C12 H12A . . 108.7 ?
    O13 C12 H12B . . 108.7 ?
    C9 C12 H12B . . 108.7 ?
    H12A C12 H12B . . 107.6 ?
    C12 O13 H13 . . 109.5 ?
    C3 C14 H14A . . 109.5 ?
    C3 C14 H14B . . 109.5 ?
    H14A C14 H14B . . 109.5 ?
    C3 C14 H14C . . 109.5 ?
    H14A C14 H14C . . 109.5 ?
    H14B C14 H14C . . 109.5 ?
loop_
    _geom_torsion_atom_site_label_1
    _geom_torsion_atom_site_label_2
    _geom_torsion_atom_site_label_3
    _geom_torsion_atom_site_label_4
    _geom_torsion_site_symmetry_1
    _geom_torsion_site_symmetry_2
    _geom_torsion_site_symmetry_3
    _geom_torsion_site_symmetry_4
    _geom_torsion
    _geom_torsion_publ_flag
    C5 S1 C2 C3 . . . . 0.0(3) ?
    C5 S1 C2 C6 . . . . 179.1(2) ?
    C6 C2 C3 C4 . . . . -178.8(3) ?
    S1 C2 C3 C4 . . . . 0.2(4) ?
    C6 C2 C3 C14 . . . . 0.8(6) ?
    S1 C2 C3 C14 . . . . 179.8(3) ?
    C2 C3 C4 C5 . . . . -0.4(4) ?
    C14 C3 C4 C5 . . . . -180.0(3) ?
    C3 C4 C5 S1 . . . . 0.4(4) ?
    C2 S1 C5 C4 . . . . -0.2(3) ?
    C3 C2 C6 N7 . . . . -177.8(4) ?
    S1 C2 C6 N7 . . . . 3.3(4) ?
    C3 C2 C6 C10 . . . . 3.7(5) ?
    S1 C2 C6 C10 . . . . -175.2(3) ?
    C2 C6 N7 O8 . . . . -177.1(3) ?
    C10 C6 N7 O8 . . . . 1.6(4) ?
    C6 N7 O8 C9 . . . . -7.3(3) ?
    N7 O8 C9 C12 . . . . 131.1(2) ?
    N7 O8 C9 C11 . . . . -110.7(3) ?
    N7 O8 C9 C10 . . . . 9.5(3) ?
    N7 C6 C10 C9 . . . . 4.4(4) ?
    C2 C6 C10 C9 . . . . -177.1(3) ?
    O8 C9 C10 C6 . . . . -8.0(3) ?
    C12 C9 C10 C6 . . . . -123.7(2) ?
    C11 C9 C10 C6 . . . . 108.3(3) ?
    O8 C9 C12 O13 . . . . -70.1(3) ?
    C11 C9 C12 O13 . . . . 173.5(3) ?
    C10 C9 C12 O13 . . . . 44.2(3) ?
loop_
    _geom_hbond_atom_site_label_D
    _geom_hbond_atom_site_label_H
    _geom_hbond_atom_site_label_A
    _geom_hbond_site_symmetry_A
    _geom_hbond_distance_DH
    _geom_hbond_distance_HA
    _geom_hbond_distance_DA
    _geom_hbond_angle_DHA
    _geom_hbond_publ_flag
    O13 H13 N7 4_476 0.82 2.17 2.905(3) 150 y
