# Supplementary material for: (S)-[5-Methyl-3-(3-methyl­thio­phen-2-yl)-4,5-dihydro­isoxazol-5-yl]methanol
Source: Acta Crystallogr Sect E Struct Rep Online. 2011 Apr 7;67(Pt 5):o1040. doi: 10.1107/S1600536811011639 (PMC3089274; doi:10.1107/S1600536811011639)
Supplement: Supplementary file 2 [file e-67-o1040-Isup2.hkl]

# 
# h,k,l, Fc-squared, Fo-squared, sigma(Fo-squared) and status flag 
# 
data_I
_shelx_title ' 20080107_0m in P2(1)2(1)2(1)' 
_shelx_refln_list_code          4 
_shelx_F_calc_maximum      202.55 
_exptl_crystal_F_000       448.00 
_reflns_d_resolution_high  0.7471 
 
loop_ 
 _symmetry_equiv_pos_as_xyz 
 'x, y, z' 
 '-x+1/2, -y, z+1/2' 
 '-x, y+1/2, -z+1/2' 
 'x+1/2, -y+1/2, -z' 
 
_cell_length_a     7.3672 
_cell_length_b     8.8534 
_cell_length_c    16.0632 
_cell_angle_alpha  90.000 
_cell_angle_beta   90.000 
_cell_angle_gamma  90.000 
 
_shelx_F_squared_multiplier     1.000 
 
loop_ 
 _refln_index_h 
 _refln_index_k 
 _refln_index_l 
 _refln_F_squared_calc 
 _refln_F_squared_meas 
 _refln_F_squared_sigma 
 _refln_observed_status 
   2   0   0    41026.21    39719.25   1269.43 o 
   4   0   0     9324.52    10109.72    186.82 o 
   6   0   0     5584.84     5967.02    193.83 o 
   8   0   0      662.85      604.53     19.07 o 
   1   1   0      115.55      123.66      2.38 o 
   2   1   0      494.01      515.86      6.28 o 
   3   1   0      150.41      154.96      2.10 o 
   4   1   0       87.82       94.09      1.86 o 
   5   1   0       44.84       47.04      1.07 o 
   6   1   0        0.77        0.64      0.79 o 
   7   1   0       61.03       70.70      2.53 o 
   8   1   0       31.77       31.46      1.97 o 
   9   1   0       25.73       24.43      1.97 o 
   0   2   0    10082.21    10370.84    165.22 o 
   1   2   0      248.77      378.51      4.69 o 
   2   2   0        1.31        0.53      0.32 o 
   3   2   0      273.65      417.34      5.43 o 
   4   2   0        0.18        4.05      0.58 o 
   5   2   0        0.33        0.27      0.78 o 
   6   2   0      356.57      335.88      7.21 o 
   7   2   0        6.63        6.54      1.31 o 
   8   2   0        0.12        1.79      1.12 o 
   9   2   0        0.21       -0.20      1.40 o 
   1   3   0       20.91       22.57      0.79 o 
   2   3   0       10.78       10.20      0.62 o 
   3   3   0        2.28        2.92      0.54 o 
   4   3   0      107.76      114.99      2.23 o 
   5   3   0       71.89       79.70      3.22 o 
   6   3   0       34.80       39.84      2.33 o 
   7   3   0        3.63        3.35      1.35 o 
   8   3   0        3.25        2.13      1.53 o 
   9   3   0        1.34       -1.62      1.62 o 
   0   4   0      389.65      414.67      4.93 o 
   1   4   0     2435.83     2728.71     21.60 o 
   2   4   0      224.47      240.41      3.65 o 
   3   4   0     2244.52     2137.87     24.57 o 
   4   4   0      173.00      211.91      5.45 o 
   5   4   0      587.73      539.39     13.20 o 
   6   4   0        2.82        0.48      1.25 o 
   7   4   0      144.04      143.36      8.34 o 
   8   4   0       30.99       32.49      4.38 o 
   9   4   0       68.09       69.75      4.21 o 
   1   5   0       47.80       47.18      1.11 o 
   2   5   0       28.99       26.59      1.08 o 
   3   5   0        1.95        2.18      1.17 o 
   4   5   0       14.79       15.01      3.18 o 
   5   5   0       28.87       27.14      2.66 o 
   6   5   0       15.29       12.82      3.77 o 
   7   5   0        0.00       -1.23      1.49 o 
   8   5   0        6.50        5.41      1.92 o 
   0   6   0      139.62       89.92      2.05 o 
   1   6   0      228.05      323.59      3.73 o 
   2   6   0       10.18        6.52      0.96 o 
   3   6   0      357.52      358.85      6.22 o 
   4   6   0        3.39        3.97      1.69 o 
   5   6   0      126.28      125.76      7.35 o 
   6   6   0       22.82       24.04      5.56 o 
   7   6   0       28.06       28.76      2.98 o 
   8   6   0        0.02       -1.31      1.92 o 
   1   7   0        2.01        1.44      0.73 o 
   2   7   0        7.60       10.10      1.43 o 
   3   7   0        1.09        2.34      1.13 o 
   4   7   0       38.27       38.15      3.65 o 
   5   7   0       12.99       18.63      2.94 o 
   6   7   0       12.47       12.16      2.66 o 
   7   7   0        2.23        0.33      2.08 o 
   0   8   0      219.47      157.93      5.34 o 
   1   8   0      525.56      463.52      7.98 o 
   2   8   0      130.53      100.16      3.47 o 
   3   8   0      336.05      326.98      7.00 o 
   4   8   0       63.44       54.78      6.36 o 
   5   8   0      143.43      128.87      6.31 o 
   6   8   0       32.84       21.65      3.50 o 
   7   8   0       53.39       42.76      5.76 o 
   1   9   0        0.15       -0.78      1.06 o 
   2   9   0       26.12       23.36      6.75 o 
   3   9   0        2.30        1.53      1.51 o 
   4   9   0        0.00       -0.99      1.59 o 
   5   9   0        2.10        3.18      2.81 o 
   6   9   0        3.48        2.58      2.81 o 
   0  10   0        3.08        9.86      4.17 o 
   1  10   0       16.74       21.39      1.77 o 
   2  10   0        3.52        5.04      2.58 o 
   3  10   0        6.49        8.14      2.53 o 
   4  10   0        2.17        4.59      2.27 o 
   5  10   0        6.37        9.26      3.50 o 
   1  11   0        1.59        1.80      2.78 o 
   2  11   0        3.01        4.41      4.96 o 
   3  11   0        1.93        4.45      3.18 o 
   1   0   1      315.61      260.88      4.30 o 
   2   0   1       83.49       83.56      1.51 o 
   3   0   1     1324.94     1302.57     16.87 o 
   4   0   1      872.94      900.34     12.00 o 
   5   0   1      138.53      137.72      3.70 o 
   6   0   1      329.10      323.38     11.92 o 
   7   0   1       82.29       78.64      3.97 o 
   8   0   1       95.55       85.00      4.37 o 
   9   0   1       37.65       40.91      3.57 o 
  -9   1   1       49.27       49.65      2.48 o 
  -8   1   1       88.21       83.48      3.05 o 
  -7   1   1      172.45      173.61      5.65 o 
  -6   1   1       15.71       22.41      2.04 o 
  -5   1   1      495.13      468.64      8.16 o 
  -4   1   1      621.52      629.45      9.27 o 
  -3   1   1     2262.15     2152.13     27.66 o 
  -2   1   1     2011.05     2128.64     27.14 o 
  -1   1   1     4982.96     4739.01     67.92 o 
   0   1   1        0.98        2.01      0.20 o 
   1   1   1     4966.44     4750.22     67.92 o 
   2   1   1     2009.09     2120.02     25.18 o 
   3   1   1     2256.51     2193.49     47.02 o 
   4   1   1      616.08      625.13      9.32 o 
   5   1   1      498.77      483.53      7.31 o 
   6   1   1       15.05       18.35      1.79 o 
   7   1   1      171.20      166.82      6.75 o 
   8   1   1       87.10       82.22      4.77 o 
   9   1   1       49.01       47.66      3.97 o 
  -9   2   1        0.98       -0.22      1.53 o 
  -8   2   1       28.56       27.85      2.25 o 
  -7   2   1        7.71        5.52      1.17 o 
  -6   2   1      217.69      220.17      5.18 o 
  -5   2   1       68.28       53.97      4.13 o 
  -4   2   1      282.27      299.04      3.84 o 
  -3   2   1       15.17       24.78      0.75 o 
  -2   2   1      683.78      692.78      9.35 o 
  -1   2   1      173.46      168.38      2.44 o 
   0   2   1     3191.42     3296.35     37.51 o 
   1   2   1      169.99      163.91      2.18 o 
   2   2   1      674.53      679.10      9.29 o 
   3   2   1       13.66       23.82      1.06 o 
   4   2   1      289.59      305.43      4.35 o 
   5   2   1       67.37       49.79      1.94 o 
   6   2   1      219.45      219.04      5.24 o 
   7   2   1        7.15        4.59      1.12 o 
   8   2   1       28.31       29.00      2.09 o 
   9   2   1        0.95        0.20      1.40 o 
  -9   3   1        1.46        0.20      1.69 o 
  -8   3   1       16.08       17.71      1.96 o 
  -7   3   1       20.03       12.90      1.57 o 
  -6   3   1      161.76      175.20      4.81 o 
  -5   3   1       90.20       94.49      3.15 o 
  -4   3   1      128.64      159.52      3.08 o 
  -3   3   1       15.00       16.87      0.74 o 
  -2   3   1      628.36      690.92      8.89 o 
  -1   3   1      788.38      782.90      8.83 o 
   0   3   1     3406.00     3360.30     28.62 o 
   1   3   1      787.62      780.98      7.78 o 
   2   3   1      614.15      676.61      8.87 o 
   3   3   1       15.63       16.60      0.95 o 
   4   3   1      133.64      159.41      3.50 o 
   5   3   1       92.14       91.40      3.65 o 
   6   3   1      162.07      174.60      6.40 o 
   7   3   1       20.73       17.20      1.82 o 
   8   3   1       15.29       16.51      2.09 o 
   9   3   1        1.61        0.15      3.18 o 
  -9   4   1        5.69        1.59      2.38 o 
  -8   4   1       18.36       16.94      2.16 o 
  -7   4   1       59.61       59.71      3.20 o 
  -6   4   1        8.50        7.27      1.52 o 
  -5   4   1      210.08      209.03      6.31 o 
  -4   4   1      305.92      288.68      7.86 o 
  -3   4   1      189.04      170.40      3.90 o 
  -2   4   1      618.15      577.32      7.42 o 
  -1   4   1     1202.45     1237.00     10.48 o 
   0   4   1        1.34        4.42      0.37 o 
   1   4   1     1199.29     1237.81     10.07 o 
   2   4   1      615.99      574.83      7.42 o 
   3   4   1      187.48      172.21      3.92 o 
   4   4   1      301.91      289.29      6.64 o 
   5   4   1      211.25      206.16      6.46 o 
   6   4   1        7.53        8.15      1.69 o 
   7   4   1       59.27       57.46      3.08 o 
   8   4   1       17.94       20.01      2.48 o 
   9   4   1        5.36        4.53      2.09 o 
  -8   5   1        1.21        0.01      1.79 o 
  -7   5   1       49.52       48.87      3.32 o 
  -6   5   1       38.93       38.00      2.98 o 
  -5   5   1      105.01       90.90      4.35 o 
  -4   5   1      120.27      122.04      4.91 o 
  -3   5   1      124.67      118.83      3.18 o 
  -2   5   1       55.96       62.84      1.60 o 
  -1   5   1      385.32      423.06      4.17 o 
   0   5   1      208.71      238.87      2.47 o 
   1   5   1      388.22      429.42      4.38 o 
   2   5   1       56.43       69.93      1.85 o 
   3   5   1      125.84      119.59      3.92 o 
   4   5   1      118.61      120.59      4.77 o 
   5   5   1      105.16       95.82      4.35 o 
   6   5   1       37.95       37.08      3.22 o 
   7   5   1       49.92       47.47      3.25 o 
   8   5   1        1.17        2.48      1.89 o 
  -8   6   1        1.93        1.57      2.25 o 
  -7   6   1       31.65       34.09      4.29 o 
  -6   6   1        6.50        7.44      2.09 o 
  -5   6   1       76.18       77.49      8.94 o 
  -4   6   1       24.05       22.06      2.53 o 
  -3   6   1      514.06      505.63      8.16 o 
  -2   6   1       51.88       46.09      1.91 o 
  -1   6   1      240.24      239.81      3.12 o 
   0   6   1       53.39       79.81      1.41 o 
   1   6   1      242.51      241.48      3.11 o 
   2   6   1       51.88       44.75      1.43 o 
   3   6   1      515.62      503.86      8.20 o 
   4   6   1       24.66       24.07      2.81 o 
   5   6   1       76.73       71.08      4.63 o 
   6   6   1        6.29        2.98      1.97 o 
   7   6   1       32.41       33.00      3.02 o 
   8   6   1        2.04        3.84      2.16 o 
  -7   7   1       10.88        7.04      3.49 o 
  -6   7   1       46.75       54.70      4.49 o 
  -5   7   1       20.90       24.89      6.16 o 
  -4   7   1      109.45      115.90      5.47 o 
  -3   7   1       34.49       43.49      2.39 o 
  -2   7   1      182.76      154.24      4.40 o 
  -1   7   1      108.01      113.29      2.77 o 
   0   7   1      150.57      101.25      2.45 o 
   1   7   1      107.69      121.23      2.40 o 
   2   7   1      184.18      154.65      3.72 o 
   3   7   1       33.98       45.65      2.82 o 
   4   7   1      108.57      111.10      5.47 o 
   5   7   1       20.26       19.58      4.96 o 
   6   7   1       46.59       56.29      5.96 o 
   7   7   1       10.54        6.36      2.53 o 
  -7   8   1        4.37       -0.05      2.63 o 
  -6   8   1       19.88       24.23      3.65 o 
  -5   8   1        9.70        8.34      3.97 o 
  -4   8   1        4.90        2.58      2.25 o 
  -3   8   1       45.69       44.53      2.65 o 
  -2   8   1       22.67       22.18      2.01 o 
  -1   8   1        4.26        4.84      1.23 o 
   0   8   1       73.62       83.45      2.53 o 
   1   8   1        4.25        4.41      1.89 o 
   2   8   1       24.72       26.39      2.52 o 
   3   8   1       46.09       38.01      2.62 o 
   4   8   1        5.57        5.07      2.37 o 
   5   8   1        9.80       10.95      2.81 o 
   6   8   1       20.55       27.10      3.65 o 
   7   8   1        4.41        6.18      3.77 o 
  -6   9   1        7.70        7.55      3.09 o 
  -5   9   1        7.61       10.71      3.22 o 
  -4   9   1       34.07       35.11      2.69 o 
  -3   9   1       11.33        6.83      1.93 o 
  -2   9   1       71.95       77.49      4.96 o 
  -1   9   1       14.06       13.83      1.48 o 
   0   9   1       86.00       88.70      2.87 o 
   1   9   1       14.00       14.66      1.51 o 
   2   9   1       71.84       70.32      4.77 o 
   3   9   1       11.23        8.09      1.98 o 
   4   9   1       34.58       35.56      2.80 o 
   5   9   1        7.48        2.88      2.66 o 
   6   9   1        7.85        8.27      3.22 o 
  -5  10   1        5.60        7.10      3.50 o 
  -4  10   1       11.24       11.32      3.09 o 
  -3  10   1        1.07        2.55      3.97 o 
  -2  10   1       17.33       16.59      3.77 o 
  -1  10   1       17.48       18.15      1.72 o 
   0  10   1        9.30       13.40      1.78 o 
   1  10   1       17.51       19.09      2.04 o 
   2  10   1       17.15       16.33      2.98 o 
   3  10   1        0.89        2.98      2.25 o 
   4  10   1       11.27       11.26      2.55 o 
   5  10   1        5.42        5.76      3.37 o 
  -3  11   1       25.31       30.90      3.78 o 
  -2  11   1        0.07       -2.25      2.25 o 
  -1  11   1       27.91       31.96      3.34 o 
   0  11   1        0.05        0.64      1.33 o 
   1  11   1       27.92       28.95      3.37 o 
   2  11   1        0.06        0.79      2.25 o 
   3  11   1       25.22       32.83      3.93 o 
   0   0   2     5247.80     5785.26     93.04 o 
   1   0   2      551.21      537.45      9.80 o 
   2   0   2    10845.20    12165.29    156.83 o 
   3   0   2       48.61       55.54      2.61 o 
   4   0   2     2627.89     3092.68     43.17 o 
   5   0   2      104.26      101.87      2.67 o 
   6   0   2      146.41      167.68      4.77 o 
   7   0   2        5.21        3.57      1.59 o 
   8   0   2      155.37      145.77      6.75 o 
   9   0   2        0.22        3.18      1.99 o 
  -9   1   2       34.80       34.56      3.97 o 
  -8   1   2       21.36       22.24      2.78 o 
  -7   1   2      173.25      175.54      6.17 o 
  -6   1   2       29.09       27.49      2.35 o 
  -5   1   2      940.11      991.88     18.82 o 
  -4   1   2      161.04      136.45      2.68 o 
  -3   1   2     2554.47     2740.73     35.79 o 
  -2   1   2      251.44      255.46      3.42 o 
  -1   1   2     7158.90     7116.35     74.93 o 
   0   1   2        2.14        4.26      0.75 o 
   1   1   2     7155.91     7099.65     84.62 o 
   2   1   2      242.57      248.30      3.27 o 
   3   1   2     2550.54     2752.79     35.74 o 
   4   1   2      161.57      142.64      2.61 o 
   5   1   2      937.09      970.68     22.85 o 
   6   1   2       28.97       26.21      2.78 o 
   7   1   2      172.10      175.16      7.55 o 
   8   1   2       21.43       21.48      1.97 o 
   9   1   2       34.37       30.98      3.57 o 
  -9   2   2        3.39        3.03      1.59 o 
  -8   2   2       13.19       14.81      1.81 o 
  -7   2   2       31.43       32.83      1.96 o 
  -6   2   2       39.78       40.06      2.54 o 
  -5   2   2      115.35      138.85      3.77 o 
  -4   2   2      451.37      455.52      5.99 o 
  -3   2   2      282.18      346.33      4.46 o 
  -2   2   2     1054.67     1039.06     12.76 o 
  -1   2   2     1323.40     1380.65     15.69 o 
   0   2   2       64.10       68.79      2.03 o 
   1   2   2     1321.07     1373.15     14.61 o 
   2   2   2     1049.36     1037.96     12.74 o 
   3   2   2      282.14      348.69      4.70 o 
   4   2   2      449.09      450.70      5.84 o 
   5   2   2      117.20      139.98      3.33 o 
   6   2   2       40.87       43.49      3.14 o 
   7   2   2       31.62       31.69      2.19 o 
   8   2   2       12.70       14.33      1.79 o 
   9   2   2        3.44        2.96      1.53 o 
  -9   3   2       29.90       31.67      2.77 o 
  -8   3   2        1.11        0.26      1.42 o 
  -7   3   2       66.26       69.06      3.19 o 
  -6   3   2       11.85       10.37      1.40 o 
  -5   3   2      140.10      120.06      3.03 o 
  -4   3   2       64.71       65.61      1.48 o 
  -3   3   2      633.37      524.13      6.11 o 
  -2   3   2      280.36      353.77      5.00 o 
  -1   3   2      454.56      444.36      4.95 o 
   0   3   2       11.08        0.83      0.28 o 
   1   3   2      450.83      439.31      4.70 o 
   2   3   2      279.39      351.76      5.00 o 
   3   3   2      628.98      523.56      7.03 o 
   4   3   2       64.08       64.72      1.74 o 
   5   3   2      138.90      118.05      3.19 o 
   6   3   2       11.93       10.09      1.40 o 
   7   3   2       65.04       69.23      3.22 o 
   8   3   2        1.06        3.76      1.53 o 
   9   3   2       29.38       32.10      2.94 o 
  -9   4   2       13.40       13.40      4.77 o 
  -8   4   2       18.64       17.06      2.99 o 
  -7   4   2       43.87       42.28      2.81 o 
  -6   4   2       10.05       13.05      2.05 o 
  -5   4   2       27.45       27.54      2.16 o 
  -4   4   2       70.79       56.25      2.98 o 
  -3   4   2       83.38       82.78      2.12 o 
  -2   4   2      371.89      335.31      4.37 o 
  -1   4   2       94.55      103.36      1.81 o 
   0   4   2       24.43       26.67      1.10 o 
   1   4   2       96.64      105.18      2.09 o 
   2   4   2      370.01      336.34      4.39 o 
   3   4   2       85.36       78.00      2.40 o 
   4   4   2       72.21       55.39      2.44 o 
   5   4   2       28.36       28.65      2.53 o 
   6   4   2        9.55       10.13      1.97 o 
   7   4   2       44.66       49.54      2.99 o 
   8   4   2       18.58       21.25      2.53 o 
   9   4   2       13.65       15.89      2.53 o 
  -8   5   2       45.16       44.44      4.41 o 
  -7   5   2       15.14       14.37      2.18 o 
  -6   5   2      361.47      390.68     13.71 o 
  -5   5   2       73.47       71.00      3.78 o 
  -4   5   2      383.53      403.21     10.95 o 
  -3   5   2       28.90       28.62      1.77 o 
  -2   5   2      878.12      826.57      8.32 o 
  -1   5   2      348.46      337.44      3.46 o 
   0   5   2     3448.45     3187.35     23.78 o 
   1   5   2      348.95      335.28      3.13 o 
   2   5   2      878.53      818.91      9.00 o 
   3   5   2       29.13       30.48      1.77 o 
   4   5   2      387.05      412.62     11.09 o 
   5   5   2       73.53       71.88      5.16 o 
   6   5   2      362.72      369.66     10.81 o 
   7   5   2       15.20       13.67      2.13 o 
   8   5   2       45.56       52.03      4.07 o 
  -8   6   2        4.55        1.37      2.06 o 
  -7   6   2       14.91       17.42      2.73 o 
  -6   6   2       31.63       31.14      2.87 o 
  -5   6   2       13.58       12.40      2.37 o 
  -4   6   2       45.69       47.38      5.76 o 
  -3   6   2       14.01       16.85      1.61 o 
  -2   6   2       67.67       70.64      1.84 o 
  -1   6   2        3.04        3.44      0.62 o 
   0   6   2       94.72      102.67      1.62 o 
   1   6   2        2.93        3.40      0.59 o 
   2   6   2       68.60       71.35      1.86 o 
   3   6   2       13.66       17.19      1.90 o 
   4   6   2       44.69       44.35      6.55 o 
   5   6   2       13.29       12.54      2.25 o 
   6   6   2       31.13       28.40      3.09 o 
   7   6   2       14.61       13.05      2.98 o 
   8   6   2        4.54        2.17      1.99 o 
  -7   7   2       32.50       36.31      3.47 o 
  -6   7   2        1.29        2.78      2.09 o 
  -5   7   2       75.44       71.85      4.91 o 
  -4   7   2       81.08       83.09      7.35 o 
  -3   7   2       22.34       18.63      1.83 o 
  -2   7   2      145.53      152.35      3.75 o 
  -1   7   2      266.69      287.57      4.38 o 
   0   7   2       11.69       13.33      1.16 o 
   1   7   2      267.50      287.29      4.25 o 
   2   7   2      146.53      149.82      3.15 o 
   3   7   2       23.56       22.58      1.71 o 
   4   7   2       80.51       90.41      4.77 o 
   5   7   2       76.11       73.12      6.16 o 
   6   7   2        1.31       -0.19      2.78 o 
   7   7   2       32.90       38.77      3.78 o 
  -7   8   2        4.44        0.77      2.36 o 
  -6   8   2       27.72       36.76      4.07 o 
  -5   8   2       17.60       14.15      3.38 o 
  -4   8   2      102.12      102.99      4.89 o 
  -3   8   2       28.96       23.80      2.41 o 
  -2   8   2      196.36      179.33      4.69 o 
  -1   8   2       53.95       46.39      2.17 o 
   0   8   2      176.15      164.04      3.55 o 
   1   8   2       54.16       44.38      2.12 o 
   2   8   2      195.59      176.81      5.30 o 
   3   8   2       29.02       22.76      2.13 o 
   4   8   2      101.16      110.06      5.90 o 
   5   8   2       17.53       15.39      3.05 o 
   6   8   2       27.20       26.64      3.65 o 
   7   8   2        4.49        0.99      2.53 o 
  -6   9   2        0.92        0.20      2.53 o 
  -5   9   2        0.02        0.69      2.66 o 
  -4   9   2        7.69        4.63      2.37 o 
  -3   9   2       25.17       38.99      2.69 o 
  -2   9   2        4.42        2.12      3.97 o 
  -1   9   2        0.64        1.58      1.02 o 
   0   9   2        0.43        0.19      1.03 o 
   1   9   2        0.70        0.65      1.17 o 
   2   9   2        4.60        4.24      2.09 o 
   3   9   2       25.22       33.71      2.88 o 
   4   9   2        7.26        7.53      1.88 o 
   5   9   2        0.05        0.60      2.58 o 
   6   9   2        0.81        2.87      2.94 o 
  -5  10   2        0.65       -0.20      3.09 o 
  -4  10   2       11.10       12.84      3.38 o 
  -3  10   2        0.27        1.39      2.25 o 
  -2  10   2       23.36       26.12      3.09 o 
  -1  10   2        0.16        2.12      1.47 o 
   0  10   2       20.85       20.69      1.79 o 
   1  10   2        0.14        0.02      1.44 o 
   2  10   2       23.34       22.48      6.16 o 
   3  10   2        0.29       -1.39      2.25 o 
   4  10   2       11.17        4.10      2.29 o 
   5  10   2        0.68        2.16      2.94 o 
  -3  11   2       19.45       15.04      3.22 o 
  -2  11   2        7.33        4.68      2.58 o 
  -1  11   2        4.47        2.13      2.19 o 
   0  11   2        9.13        8.28      1.59 o 
   1  11   2        4.46        1.32      2.09 o 
   2  11   2        7.18        9.14      2.81 o 
   3  11   2       19.42       16.14      3.22 o 
   1   0   3       10.90       18.19      0.58 o 
   2   0   3      396.93      435.26     13.54 o 
   3   0   3      163.29      215.88      2.96 o 
   4   0   3       93.58       95.50      2.55 o 
   5   0   3       45.78       42.38      2.25 o 
   6   0   3        5.36        6.75      1.59 o 
   7   0   3       30.23       30.19      3.18 o 
   8   0   3        4.87        2.38      1.99 o 
   9   0   3        1.94        1.99      1.99 o 
  -9   1   3        8.41        9.53      2.78 o 
  -8   1   3       21.43       24.23      3.18 o 
  -7   1   3       21.93       27.18      6.55 o 
  -6   1   3       70.57       80.50      3.83 o 
  -5   1   3       46.96       42.41      2.36 o 
  -4   1   3      899.98      795.88     11.07 o 
  -3   1   3      249.70      246.07      6.89 o 
  -2   1   3     3063.84     2969.07     32.93 o 
  -1   1   3      176.88      166.65      5.45 o 
   0   1   3     1215.81     1325.06     17.94 o 
   1   1   3      185.13      169.32      4.59 o 
   2   1   3     3069.03     2940.80     31.15 o 
   3   1   3      258.74      259.40      6.04 o 
   4   1   3      904.44      804.72     11.00 o 
   5   1   3       50.74       55.20      2.86 o 
   6   1   3       70.40       74.67      4.37 o 
   7   1   3       24.06       27.41      3.18 o 
   8   1   3       21.96       19.86      2.78 o 
   9   1   3        9.14       13.50      2.78 o 
  -9   2   3        3.39        3.21      1.62 o 
  -8   2   3       30.12       33.92      2.33 o 
  -7   2   3        1.48        1.05      1.16 o 
  -6   2   3       78.57       82.84      2.93 o 
  -5   2   3       48.90       42.63      2.24 o 
  -4   2   3      175.57      221.65      3.34 o 
  -3   2   3      487.72      403.96      4.85 o 
  -2   2   3      840.31      952.64     10.57 o 
  -1   2   3       83.11       81.21      1.47 o 
   0   2   3     1315.39     1278.04     19.11 o 
   1   2   3       85.05       82.59      1.37 o 
   2   2   3      850.18      951.30     11.82 o 
   3   2   3      491.63      401.92      5.07 o 
   4   2   3      172.60      216.23      3.18 o 
   5   2   3       48.78       41.93      2.19 o 
   6   2   3       78.15       83.74      2.78 o 
   7   2   3        1.52        2.12      1.24 o 
   8   2   3       30.39       34.16      7.15 o 
   9   2   3        3.61        3.91      1.81 o 
  -9   3   3        4.97        4.37      1.97 o 
  -8   3   3       18.37       20.30      2.10 o 
  -7   3   3        2.12       -0.10      1.16 o 
  -6   3   3      406.95      402.03      9.12 o 
  -5   3   3        3.22        2.59      1.13 o 
  -4   3   3       54.21       51.61      1.47 o 
  -3   3   3       97.18      112.79      1.85 o 
  -2   3   3      114.02      102.20      3.60 o 
  -1   3   3      101.54      111.21      1.69 o 
   0   3   3     3807.59     3747.01     30.97 o 
   1   3   3      101.32      111.65      1.57 o 
   2   3   3      122.58      111.31      2.13 o 
   3   3   3       97.96      112.38      2.15 o 
   4   3   3       56.35       51.25      1.53 o 
   5   3   3        3.14        3.05      0.92 o 
   6   3   3      408.09      415.67     10.38 o 
   7   3   3        1.99        1.79      1.40 o 
   8   3   3       19.24       23.33      3.38 o 
   9   3   3        5.05        4.09      2.18 o 
  -9   4   3       23.84       24.81      3.38 o 
  -8   4   3        7.44        8.83      2.04 o 
  -7   4   3       65.61       59.44      3.87 o 
  -6   4   3       11.59        9.96      1.65 o 
  -5   4   3      247.01      246.58      6.41 o 
  -4   4   3       44.85       38.89      2.66 o 
  -3   4   3     1072.44     1066.91     16.25 o 
  -2   4   3      105.29       96.10      1.86 o 
  -1   4   3     1509.46     1733.37     14.48 o 
   0   4   3       42.52       19.30      0.66 o 
   1   4   3     1510.78     1736.31     14.47 o 
   2   4   3      104.00       94.49      1.58 o 
   3   4   3     1070.92     1084.86     16.18 o 
   4   4   3       44.93       45.48      2.29 o 
   5   4   3      245.02      244.74      7.30 o 
   6   4   3       11.45       12.38      1.97 o 
   7   4   3       65.31       67.60      7.75 o 
   8   4   3        7.34        7.84      2.09 o 
   9   4   3       23.71       22.59      2.94 o 
  -8   5   3       11.60       14.14      2.48 o 
  -7   5   3       33.92       37.89      3.05 o 
  -6   5   3       17.13       16.41      2.13 o 
  -5   5   3       66.25       69.67      3.38 o 
  -4   5   3       79.59       77.28      6.95 o 
  -3   5   3       40.06       39.32      2.06 o 
  -2   5   3      132.18      120.38      1.95 o 
  -1   5   3      236.72      199.60      2.38 o 
   0   5   3        1.46        1.60      0.42 o 
   1   5   3      237.21      201.21      2.22 o 
   2   5   3      131.85      123.67      2.13 o 
   3   5   3       37.07       42.07      2.13 o 
   4   5   3       79.93       85.59      7.94 o 
   5   5   3       63.93       63.95      3.65 o 
   6   5   3       17.79       15.84      2.37 o 
   7   5   3       33.48       41.22      3.77 o 
   8   5   3       11.61        8.20      2.37 o 
  -8   6   3        1.77        2.59      2.18 o 
  -7   6   3       25.14       23.18      2.64 o 
  -6   6   3        1.41        1.34      1.68 o 
  -5   6   3       57.95       54.98      5.56 o 
  -4   6   3        6.79        8.42      1.91 o 
  -3   6   3       95.14       91.21      5.10 o 
  -2   6   3        8.94       13.33      0.97 o 
  -1   6   3      161.04      164.80      2.81 o 
   0   6   3        4.69       17.67      0.85 o 
   1   6   3      159.83      163.81      2.43 o 
   2   6   3        9.49       13.88      1.11 o 
   3   6   3       94.61       91.04      6.25 o 
   4   6   3        6.65        7.75      1.97 o 
   5   6   3       58.48       53.81      8.74 o 
   6   6   3        1.57        0.99      1.69 o 
   7   6   3       25.27       24.68      3.09 o 
   8   6   3        1.86        1.71      2.19 o 
  -7   7   3       29.05       34.11      6.54 o 
  -6   7   3        2.82        2.98      1.92 o 
  -5   7   3      115.64      128.42      6.03 o 
  -4   7   3       49.49       50.48      4.07 o 
  -3   7   3      263.38      281.45      6.03 o 
  -2   7   3      117.21      109.84      2.61 o 
  -1   7   3      281.22      317.25      6.09 o 
   0   7   3       68.57       64.93      2.16 o 
   1   7   3      280.48      308.94      4.47 o 
   2   7   3      116.19      111.22      2.53 o 
   3   7   3      263.14      276.73      6.06 o 
   4   7   3       49.29       41.26      5.56 o 
   5   7   3      115.63      137.93      8.34 o 
   6   7   3        2.55        1.19      2.98 o 
   7   7   3       28.85       32.59      4.77 o 
  -7   8   3        4.92        3.08      2.98 o 
  -6   8   3        4.23        2.91      3.34 o 
  -5   8   3        8.31        6.59      2.66 o 
  -4   8   3       19.96       21.50      2.50 o 
  -3   8   3        4.85        1.37      1.43 o 
  -2   8   3        7.12        7.81      2.10 o 
  -1   8   3        2.20        1.28      1.03 o 
   0   8   3        0.34        0.41      1.23 o 
   1   8   3        2.18        1.05      1.03 o 
   2   8   3        6.42        8.64      1.81 o 
   3   8   3        4.70        4.36      1.38 o 
   4   8   3       20.94       25.35      2.73 o 
   5   8   3        8.05        2.55      2.37 o 
   6   8   3        4.54        1.00      2.37 o 
   7   8   3        4.76        5.16      2.81 o 
  -6   9   3        1.53        1.83      2.55 o 
  -5   9   3        4.53        5.36      2.81 o 
  -4   9   3        1.51        2.10      1.98 o 
  -3   9   3        2.25       -0.22      1.61 o 
  -2   9   3        0.43       -0.09      1.81 o 
  -1   9   3        3.85        4.58      1.28 o 
   0   9   3        0.78        1.37      1.05 o 
   1   9   3        3.76        5.02      1.31 o 
   2   9   3        0.33       -0.79      1.97 o 
   3   9   3        2.51        1.09      1.81 o 
   4   9   3        1.28        3.66      1.83 o 
   5   9   3        4.82        4.08      2.66 o 
   6   9   3        1.39        2.86      2.77 o 
  -5  10   3        0.48        0.68      2.59 o 
  -4  10   3       16.45       16.85      3.22 o 
  -3  10   3        0.93        1.14      2.37 o 
  -2  10   3        9.81        2.14      2.09 o 
  -1  10   3        2.14        1.28      1.34 o 
   0  10   3       12.34       12.05      1.59 o 
   1  10   3        2.04        2.12      1.67 o 
   2  10   3        9.96        3.67      2.37 o 
   3  10   3        0.97        2.48      2.37 o 
   4  10   3       16.40       14.53      2.65 o 
   5  10   3        0.54       -1.59      3.97 o 
  -3  11   3       16.80       17.53      3.57 o 
  -2  11   3        3.52        8.03      2.78 o 
  -1  11   3       14.66       13.88      4.17 o 
   0  11   3        3.88        3.22      1.53 o 
   1  11   3       14.81       13.88      4.17 o 
   2  11   3        3.50        2.34      2.48 o 
   3  11   3       16.94       19.86      3.38 o 
   0   0   4     5515.51     5261.29     84.85 o 
   1   0   4       68.13       56.77      1.38 o 
   2   0   4      302.39      201.07      2.80 o 
   3   0   4       27.21       22.05      1.66 o 
   4   0   4       63.01       40.05      1.09 o 
   5   0   4      148.69      152.80      3.72 o 
   6   0   4      233.29      204.16      8.34 o 
   7   0   4        1.58        2.78      1.99 o 
   8   0   4        6.14        7.94      2.38 o 
   9   0   4        0.65        2.78      2.38 o 
  -9   1   4        4.41        6.75      2.78 o 
  -8   1   4       15.47       16.68      3.18 o 
  -7   1   4       12.52       17.48      2.78 o 
  -6   1   4        8.76        8.34      1.74 o 
  -5   1   4       25.05       23.61      0.86 o 
  -4   1   4      126.49      117.62      2.23 o 
  -3   1   4      192.54      219.11      3.26 o 
  -2   1   4      554.35      528.99      5.67 o 
  -1   1   4      155.48      130.10      1.77 o 
   0   1   4       27.45       18.63      0.88 o 
   1   1   4      154.06      128.16      1.59 o 
   2   1   4      563.92      530.55      6.08 o 
   3   1   4      188.93      215.54      2.82 o 
   4   1   4      122.97      116.07      1.86 o 
   5   1   4       25.72       28.54      1.52 o 
   6   1   4        8.54        5.56      1.59 o 
   7   1   4       12.44       18.73      2.18 o 
   8   1   4       15.78       17.08      2.78 o 
   9   1   4        4.09        5.96      2.38 o 
  -9   2   4        1.30        1.88      1.53 o 
  -8   2   4        5.20        4.30      2.98 o 
  -7   2   4       38.36       40.71      2.31 o 
  -6   2   4        4.85        3.14      1.58 o 
  -5   2   4      149.98      157.19      4.25 o 
  -4   2   4      190.07      198.69      2.94 o 
  -3   2   4       63.22       47.64      1.08 o 
  -2   2   4      623.17      606.12      6.68 o 
  -1   2   4      773.01      676.13      7.27 o 
   0   2   4        4.09        0.91      0.53 o 
   1   2   4      783.70      692.02      7.14 o 
   2   2   4      628.86      614.78      7.29 o 
   3   2   4       62.48       47.15      1.12 o 
   4   2   4      188.42      199.80      3.22 o 
   5   2   4      144.74      152.65      3.20 o 
   6   2   4        4.31        1.99      1.24 o 
   7   2   4       39.06       41.31      2.57 o 
   8   2   4        5.53        4.03      1.42 o 
   9   2   4        1.52       -1.59      2.38 o 
  -9   3   4        3.91        4.58      2.09 o 
  -8   3   4       10.14        7.14      1.78 o 
  -7   3   4        1.15        2.98      1.42 o 
  -6   3   4      121.11      123.20      4.05 o 
  -5   3   4       16.10       12.85      1.65 o 
  -4   3   4      145.56      160.58      5.18 o 
  -3   3   4      273.46      289.59      3.60 o 
  -2   3   4      420.70      496.90      6.01 o 
  -1   3   4      100.29       85.18      2.54 o 
   0   3   4     1720.94     2079.66     17.50 o 
   1   3   4      103.95       85.91      2.87 o 
   2   3   4      419.36      495.32      5.89 o 
   3   3   4      273.02      286.67      4.38 o 
   4   3   4      143.05      160.99      3.57 o 
   5   3   4       14.50       14.46      2.78 o 
   6   3   4      118.96      121.23      4.47 o 
   7   3   4        1.44        2.35      1.53 o 
   8   3   4        9.68        8.02      1.81 o 
   9   3   4        3.93        3.62      1.52 o 
  -9   4   4       23.67       26.37      2.85 o 
  -8   4   4       30.32       29.08      2.83 o 
  -7   4   4       33.86       33.04      3.82 o 
  -6   4   4       26.21       33.07      2.45 o 
  -5   4   4      166.32      140.83     13.16 o 
  -4   4   4      188.53      213.89      5.77 o 
  -3   4   4      704.74      666.23     11.21 o 
  -2   4   4      365.65      359.91      4.60 o 
  -1   4   4      374.78      454.24      4.32 o 
   0   4   4       47.55       37.80      0.95 o 
   1   4   4      373.52      455.67      4.18 o 
   2   4   4      372.38      373.31      4.15 o 
   3   4   4      709.41      665.67     10.11 o 
   4   4   4      185.17      217.86      5.49 o 
   5   4   4      170.32      144.45     13.90 o 
   6   4   4       26.04       32.78      2.81 o 
   7   4   4       34.72       31.34      3.77 o 
   8   4   4       30.62       32.30      3.18 o 
   9   4   4       24.14       29.39      3.05 o 
  -8   5   4        0.74        2.48      2.03 o 
  -7   5   4        1.92        1.34      1.65 o 
  -6   5   4       53.92       60.19      3.79 o 
  -5   5   4        8.73        8.02      1.86 o 
  -4   5   4       17.20       13.50      2.09 o 
  -3   5   4      193.63      206.24      4.67 o 
  -2   5   4       35.62       33.87      1.27 o 
  -1   5   4       89.92       87.88      1.70 o 
   0   5   4      435.59      525.55      5.18 o 
   1   5   4       89.62       83.64      1.76 o 
   2   5   4       35.02       33.32      1.17 o 
   3   5   4      195.31      196.03      4.55 o 
   4   5   4       17.67       14.50      2.25 o 
   5   5   4        8.97        9.93      1.97 o 
   6   5   4       54.12       52.76      3.78 o 
   7   5   4        1.76        2.93      1.81 o 
   8   5   4        0.75        1.79      1.97 o 
  -8   6   4        6.59        3.86      2.43 o 
  -7   6   4        0.01       -0.05      1.89 o 
  -6   6   4       13.48       14.69      2.23 o 
  -5   6   4       12.95        6.59      1.81 o 
  -4   6   4       36.50       31.55      3.97 o 
  -3   6   4      122.68      103.87      3.39 o 
  -2   6   4       74.76       61.18      1.86 o 
  -1   6   4       34.37       44.75      1.36 o 
   0   6   4       48.20       35.75      1.30 o 
   1   6   4       34.07       43.91      1.36 o 
   2   6   4       70.47       63.53      2.55 o 
   3   6   4      122.59      100.72      4.55 o 
   4   6   4       38.31       35.43      4.96 o 
   5   6   4       13.04       10.44      2.25 o 
   6   6   4       13.36       15.11      2.98 o 
   7   6   4        0.01       -0.95      1.99 o 
   8   6   4        6.12        3.18      2.37 o 
  -7   7   4        5.60        3.47      2.41 o 
  -6   7   4       12.83        8.43      2.24 o 
  -5   7   4        5.24        2.46      1.90 o 
  -4   7   4       16.92       17.50      2.19 o 
  -3   7   4      138.17      135.72      3.91 o 
  -2   7   4        1.59        0.60      0.87 o 
  -1   7   4       21.74       26.63      1.44 o 
   0   7   4       44.44       59.81      2.13 o 
   1   7   4       21.15       22.75      1.61 o 
   2   7   4        1.64        1.40      1.01 o 
   3   7   4      137.33      141.59      4.07 o 
   4   7   4       17.44       20.51      3.18 o 
   5   7   4        5.05        5.56      2.38 o 
   6   7   4       13.35       17.64      2.94 o 
   7   7   4        5.36        4.16      2.37 o 
  -6   8   4       37.42       34.98      3.62 o 
  -5   8   4       24.00       25.69      3.62 o 
  -4   8   4       61.45       62.15      3.85 o 
  -3   8   4       38.37       49.68      2.83 o 
  -2   8   4       87.97       94.03      5.40 o 
  -1   8   4       80.18       81.24      2.61 o 
   0   8   4      138.80      144.00      3.35 o 
   1   8   4       80.27       83.11      2.61 o 
   2   8   4       88.16       89.16      2.89 o 
   3   8   4       37.91       42.42      2.32 o 
   4   8   4       61.69       70.75      4.02 o 
   5   8   4       23.81       20.49      3.34 o 
   6   8   4       37.63       39.35      4.18 o 
  -6   9   4        0.04        2.78      2.81 o 
  -5   9   4       24.46       27.41      4.07 o 
  -4   9   4        6.13        2.04      2.04 o 
  -3   9   4      145.17      140.21      9.55 o 
  -2   9   4       11.54       12.71      2.53 o 
  -1   9   4       75.69       72.30      2.69 o 
   0   9   4        0.32        0.26      1.02 o 
   1   9   4       75.60       74.35      4.04 o 
   2   9   4       11.54       10.74      2.37 o 
   3   9   4      144.90      143.13     14.30 o 
   4   9   4        6.26        6.28      1.87 o 
   5   9   4       24.35       22.27      8.94 o 
   6   9   4        0.06        0.99      2.81 o 
  -4  10   4       20.14       20.68      3.37 o 
  -3  10   4        0.46        4.02      4.96 o 
  -2  10   4       42.76       40.12      3.78 o 
  -1  10   4        1.10        3.57      1.61 o 
   0  10   4       73.34       81.73      2.76 o 
   1  10   4        1.09        3.37      2.30 o 
   2  10   4       42.92       42.47      3.78 o 
   3  10   4        0.52        0.02      2.98 o 
   4  10   4       19.99       21.18      3.06 o 
  -3  11   4        0.77        0.00      3.57 o 
  -2  11   4        1.20        3.32      2.38 o 
  -1  11   4        4.59        1.17      2.09 o 
   0  11   4        3.06        6.59      2.18 o 
   1  11   4        4.55        5.50      1.96 o 
   2  11   4        1.22        0.79      3.38 o 
   3  11   4        0.77       -2.38      3.57 o 
   1   0   5     2404.67     2263.41     22.75 o 
   2   0   5        2.26        2.03      0.37 o 
   3   0   5      785.11      756.03      8.95 o 
   4   0   5        8.11        7.99      0.63 o 
   5   0   5      275.45      310.13      4.83 o 
   6   0   5        3.11        2.78      1.59 o 
   7   0   5      105.24      113.99      6.36 o 
   8   0   5        0.62       -0.40      1.99 o 
   9   0   5       13.07       13.50      3.18 o 
  -9   1   5        9.86        9.93      3.18 o 
  -8   1   5        6.40        7.15      2.78 o 
  -7   1   5       24.23       20.65      3.57 o 
  -6   1   5       59.01       59.33      4.93 o 
  -5   1   5       56.30       60.85      2.73 o 
  -4   1   5        9.23       17.29      0.96 o 
  -3   1   5       77.63       93.73      1.73 o 
  -2   1   5       44.33       47.85      1.07 o 
  -1   1   5      329.57      347.23      3.93 o 
   0   1   5     1426.90     1616.32     19.72 o 
   1   1   5      323.82      339.78      3.77 o 
   2   1   5       46.22       47.66      0.95 o 
   3   1   5       75.80       89.33      1.63 o 
   4   1   5        9.56       16.23      0.67 o 
   5   1   5       57.10       60.04      2.16 o 
   6   1   5       57.70       53.90      2.22 o 
   7   1   5       23.29       20.65      3.18 o 
   8   1   5        6.82        5.56      2.38 o 
   9   1   5        9.50        7.94      2.78 o 
  -9   2   5        3.24        2.98      1.62 o 
  -8   2   5       16.84       18.74      2.73 o 
  -7   2   5        6.23        5.06      1.25 o 
  -6   2   5      181.73      168.54      4.67 o 
  -5   2   5       19.72       14.93      1.50 o 
  -4   2   5      249.88      218.12      3.77 o 
  -3   2   5        4.37        5.18      0.55 o 
  -2   2   5      561.99      487.38      5.20 o 
  -1   2   5       82.83       85.16      1.38 o 
   0   2   5     1664.46     1677.89     15.65 o 
   1   2   5       81.73       86.72      1.47 o 
   2   2   5      555.74      479.22      5.64 o 
   3   2   5        3.71        4.69      0.51 o 
   4   2   5      248.64      217.82      4.40 o 
   5   2   5       19.26       14.12      1.21 o 
   6   2   5      180.76      169.02      6.16 o 
   7   2   5        5.82        4.72      2.18 o 
   8   2   5       16.43       20.02      1.73 o 
   9   2   5        3.09        3.18      2.78 o 
  -9   3   5        0.64        2.20      1.79 o 
  -8   3   5       38.04       38.61      2.81 o 
  -7   3   5        7.30        9.29      1.72 o 
  -6   3   5       22.09       22.87      2.06 o 
  -5   3   5       96.49       98.40      3.65 o 
  -4   3   5      386.68      430.49      9.44 o 
  -3   3   5      100.18       92.27      1.83 o 
  -2   3   5      845.37      895.61      9.03 o 
  -1   3   5      323.95      350.43      3.73 o 
   0   3   5      184.48      146.25      1.82 o 
   1   3   5      324.59      349.18      3.85 o 
   2   3   5      843.18      896.65      8.85 o 
   3   3   5      102.05       96.26      2.36 o 
   4   3   5      389.94      429.13      7.73 o 
   5   3   5       98.15      102.64     10.33 o 
   6   3   5       22.87       22.78      3.77 o 
   7   3   5        7.74        8.25      1.62 o 
   8   3   5       38.31       38.33      6.16 o 
   9   3   5        0.72        0.66      1.44 o 
  -8   4   5       15.72       21.08      2.31 o 
  -7   4   5        1.94        2.25      1.65 o 
  -6   4   5        4.83        6.70      1.61 o 
  -5   4   5        0.69        2.25      1.28 o 
  -4   4   5      220.52      206.41      5.72 o 
  -3   4   5       78.66       92.94      2.59 o 
  -2   4   5      366.38      343.17      3.94 o 
  -1   4   5       44.30       72.54      1.26 o 
   0   4   5        1.05        1.71      0.39 o 
   1   4   5       43.19       73.47      1.22 o 
   2   4   5      367.61      344.39      3.76 o 
   3   4   5       78.36       84.95      2.68 o 
   4   4   5      219.35      212.24      6.72 o 
   5   4   5        0.69       -0.99      1.39 o 
   6   4   5        5.20        3.77      1.69 o 
   7   4   5        1.57        2.31      1.53 o 
   8   4   5       15.96       14.79      2.37 o 
  -8   5   5       18.64       20.28      3.08 o 
  -7   5   5        1.73        1.18      1.75 o 
  -6   5   5       30.59       28.50      2.74 o 
  -5   5   5        3.39        4.70      1.57 o 
  -4   5   5      260.17      275.29      9.28 o 
  -3   5   5       17.74       25.45      1.98 o 
  -2   5   5      349.99      382.28      5.39 o 
  -1   5   5       20.97       13.96      0.71 o 
   0   5   5      111.66      127.18      1.82 o 
   1   5   5       20.48       12.48      0.74 o 
   2   5   5      348.85      383.60      4.62 o 
   3   5   5       17.21       22.20      1.68 o 
   4   5   5      257.63      276.98      8.41 o 
   5   5   5        3.06        5.04      1.81 o 
   6   5   5       29.98       25.76      2.77 o 
   7   5   5        1.59        1.34      1.81 o 
   8   5   5       18.14       15.29      2.66 o 
  -8   6   5        3.16        1.51      2.16 o 
  -7   6   5       11.77       12.66      2.44 o 
  -6   6   5        4.59        1.77      1.65 o 
  -5   6   5       64.67       72.24      3.97 o 
  -4   6   5       26.48       25.54      2.55 o 
  -3   6   5      459.14      461.49      9.96 o 
  -2   6   5       54.34       58.84      1.94 o 
  -1   6   5      381.82      352.02      4.53 o 
   0   6   5       21.42       20.41      1.10 o 
   1   6   5      382.28      351.01      4.28 o 
   2   6   5       55.44       62.28      1.86 o 
   3   6   5      458.96      451.14      9.98 o 
   4   6   5       26.62       26.75      2.94 o 
   5   6   5       64.41       57.77      4.21 o 
   6   6   5        4.72        4.77      1.97 o 
   7   6   5       11.75       13.87      3.18 o 
   8   6   5        3.30        3.18      2.53 o 
  -7   7   5       36.46       42.47      3.74 o 
  -6   7   5        0.04        1.02      2.02 o 
  -5   7   5       72.14       75.78      4.50 o 
  -4   7   5       15.25       20.03      2.76 o 
  -3   7   5      183.87      203.28      5.01 o 
  -2   7   5       33.20       35.03      1.84 o 
  -1   7   5      202.97      208.82      3.74 o 
   0   7   5        5.71        2.13      0.97 o 
   1   7   5      203.50      202.53      3.69 o 
   2   7   5       34.18       33.43      1.56 o 
   3   7   5      185.09      209.66      5.01 o 
   4   7   5       15.03       13.44      2.07 o 
   5   7   5       73.09       79.81      5.31 o 
   6   7   5        0.07       -0.29      2.09 o 
   7   7   5       37.02       34.15      4.77 o 
  -6   8   5       27.00       26.17      3.64 o 
  -5   8   5        7.23        4.57      2.00 o 
  -4   8   5       27.09       28.67      2.91 o 
  -3   8   5       14.77       16.31      2.00 o 
  -2   8   5       53.25       58.71      3.30 o 
  -1   8   5        5.41        5.11      1.13 o 
   0   8   5      158.58      175.07      3.80 o 
   1   8   5        5.39        4.98      1.16 o 
   2   8   5       52.33       53.34      4.39 o 
   3   8   5       14.85       14.36      1.83 o 
   4   8   5       27.56       31.45      3.35 o 
   5   8   5        7.22        3.62      2.37 o 
   6   8   5       26.85       25.98      3.78 o 
  -5   9   5        4.87        3.97      2.01 o 
  -4   9   5        0.48       -0.62      2.96 o 
  -3   9   5       19.85       27.42      3.74 o 
  -2   9   5        3.37        0.60      3.38 o 
  -1   9   5       18.92       21.56      2.09 o 
   0   9   5       11.42       10.33      1.32 o 
   1   9   5       18.97       21.20      2.00 o 
   2   9   5        3.20        1.99      1.97 o 
   3   9   5       19.80       23.48      2.67 o 
   4   9   5        0.50        0.37      1.90 o 
   5   9   5        4.84        4.96      2.94 o 
  -4  10   5        2.34        2.34      2.66 o 
  -3  10   5        0.12       -1.44      5.16 o 
  -2  10   5        5.24        9.73      2.53 o 
  -1  10   5       12.83       14.38      2.83 o 
   0  10   5        1.31        3.98      1.28 o 
   1  10   5       12.72       10.78      2.82 o 
   2  10   5        5.43        7.15      2.53 o 
   3  10   5        0.07        0.42      2.37 o 
   4  10   5        2.29        4.24      2.52 o 
  -2  11   5        3.37        2.85      2.37 o 
  -1  11   5        4.66        4.37      2.25 o 
   0  11   5        9.98        7.88      1.61 o 
   1  11   5        4.64        3.94      1.72 o 
   2  11   5        3.42        1.29      2.37 o 
   0   0   6     6696.44     6611.12     83.94 o 
   1   0   6       15.85       14.63      1.46 o 
   2   0   6      347.79      279.07      3.39 o 
   3   0   6        1.39        1.79      0.64 o 
   4   0   6      184.62      167.85      4.15 o 
   5   0   6       27.91       24.39      5.76 o 
   6   0   6      675.76      641.70     14.98 o 
   7   0   6        0.53        3.18      2.38 o 
   8   0   6       32.51       29.79      3.97 o 
   9   0   6        0.02        1.99      2.78 o 
  -9   1   6       21.46       24.23      4.37 o 
  -8   1   6       16.42       20.27      2.04 o 
  -7   1   6       14.59       15.28      1.68 o 
  -6   1   6        9.77        6.64      1.59 o 
  -5   1   6       16.41       22.37      1.75 o 
  -4   1   6       61.55       50.21      2.49 o 
  -3   1   6      515.44      645.43      8.62 o 
  -2   1   6      203.44      210.20      6.29 o 
  -1   1   6       20.13       20.28      0.99 o 
   0   1   6       30.08       44.43      0.86 o 
   1   1   6       23.11       23.43      1.08 o 
   2   1   6      189.74      198.64      4.14 o 
   3   1   6      515.34      636.02      7.09 o 
   4   1   6       65.96       54.41      1.63 o 
   5   1   6       16.91       23.96      1.23 o 
   6   1   6        9.76       10.33      1.38 o 
   7   1   6       15.35       13.19      1.62 o 
   8   1   6       15.51       22.64      3.57 o 
   9   1   6       21.57       21.45      3.97 o 
  -9   2   6        5.48        3.57      1.91 o 
  -8   2   6        7.72       10.71      1.98 o 
  -7   2   6       49.93       47.25      4.12 o 
  -6   2   6       84.31       81.32      3.18 o 
  -5   2   6      102.44      107.61      3.61 o 
  -4   2   6      114.17      107.38      3.47 o 
  -3   2   6       60.25       59.11      1.78 o 
  -2   2   6      165.60      185.67      2.23 o 
  -1   2   6      719.69      721.91      7.07 o 
   0   2   6      906.14      851.96      7.66 o 
   1   2   6      720.87      728.63      7.26 o 
   2   2   6      164.24      183.98      2.32 o 
   3   2   6       61.96       62.50      1.78 o 
   4   2   6      114.19      104.02      3.11 o 
   5   2   6      104.50      111.58      5.16 o 
   6   2   6       86.44       84.81      3.44 o 
   7   2   6       50.52       50.61      2.85 o 
   8   2   6        7.50        8.70      2.18 o 
   9   2   6        5.48        0.79      2.38 o 
  -9   3   6        2.56        4.50      2.09 o 
  -8   3   6       23.67       21.57      2.29 o 
  -7   3   6       61.57       58.52      4.28 o 
  -6   3   6       79.44       77.75      3.34 o 
  -5   3   6      224.95      217.64      5.79 o 
  -4   3   6      115.72      154.12      4.64 o 
  -3   3   6      276.94      239.49      3.75 o 
  -2   3   6      254.62      298.50      4.37 o 
  -1   3   6     1550.59     1481.94     13.04 o 
   0   3   6      578.12      592.66      5.07 o 
   1   3   6     1544.59     1488.68     12.98 o 
   2   3   6      254.14      295.31      5.04 o 
   3   3   6      273.89      236.70      4.34 o 
   4   3   6      117.54      157.92      3.67 o 
   5   3   6      225.57      207.06      6.44 o 
   6   3   6       80.59       84.91      3.72 o 
   7   3   6       60.88       66.21      3.52 o 
   8   3   6       23.99       23.84      2.16 o 
   9   3   6        2.24        2.98      3.77 o 
  -8   4   6        1.64        0.47      1.79 o 
  -7   4   6        6.76        8.35      1.87 o 
  -6   4   6       38.04       38.02      4.19 o 
  -5   4   6       56.83       61.16      3.26 o 
  -4   4   6       27.92       21.45      2.10 o 
  -3   4   6      342.81      359.68      6.95 o 
  -2   4   6       82.11       80.40      1.62 o 
  -1   4   6      190.66      153.27      1.95 o 
   0   4   6      135.54      133.32      1.74 o 
   1   4   6      189.44      149.61      1.93 o 
   2   4   6       80.51       76.40      1.54 o 
   3   4   6      341.32      353.88      8.08 o 
   4   4   6       28.58       19.87      2.25 o 
   5   4   6       56.15       58.05      3.62 o 
   6   4   6       37.32       37.48      3.05 o 
   7   4   6        6.45        9.70      2.09 o 
   8   4   6        1.45       -1.16      1.62 o 
  -8   5   6       10.04       13.11      3.09 o 
  -7   5   6       11.04        9.73      2.23 o 
  -6   5   6       69.26       72.09      3.89 o 
  -5   5   6       52.57       56.47      3.43 o 
  -4   5   6      147.45      159.31      5.26 o 
  -3   5   6       39.09       44.92      3.14 o 
  -2   5   6      332.99      319.89      4.53 o 
  -1   5   6      222.70      234.35      3.04 o 
   0   5   6      699.30      643.05      6.51 o 
   1   5   6      223.01      234.16      3.16 o 
   2   5   6      333.99      320.83      4.66 o 
   3   5   6       38.43       42.48      4.21 o 
   4   5   6      149.03      158.20      6.03 o 
   5   5   6       51.43       55.53      3.90 o 
   6   5   6       70.11       72.24      4.29 o 
   7   5   6       10.70       10.30      2.37 o 
   8   5   6       10.39       15.86      5.56 o 
  -8   6   6        4.91        6.36      4.37 o 
  -7   6   6       23.85       28.54      3.07 o 
  -6   6   6       59.26       60.92      4.65 o 
  -5   6   6       51.82       51.79      5.37 o 
  -4   6   6       54.92       61.06      3.07 o 
  -3   6   6      147.38      161.74      4.43 o 
  -2   6   6       72.14       83.82      2.30 o 
  -1   6   6      105.39       94.64      2.13 o 
   0   6   6      224.96      262.56      3.76 o 
   1   6   6      105.06       95.71      1.98 o 
   2   6   6       72.37       78.66      2.11 o 
   3   6   6      147.80      152.08      4.87 o 
   4   6   6       53.60       51.61      3.90 o 
   5   6   6       52.34       56.64      4.96 o 
   6   6   6       58.47       55.82      4.35 o 
   7   6   6       24.01       25.33      3.57 o 
   8   6   6        4.74       11.12      3.57 o 
  -7   7   6        6.99        4.62      2.33 o 
  -6   7   6       12.18       10.10      3.42 o 
  -5   7   6       22.51       16.96      2.73 o 
  -4   7   6       46.23       47.64      2.91 o 
  -3   7   6       38.85       40.52      2.92 o 
  -2   7   6       61.76       66.06      2.43 o 
  -1   7   6       71.30       66.50      2.14 o 
   0   7   6       53.15       66.02      2.23 o 
   1   7   6       71.85       66.07      2.08 o 
   2   7   6       62.56       69.85      2.63 o 
   3   7   6       38.91       34.54      2.35 o 
   4   7   6       45.63       48.77      3.35 o 
   5   7   6       21.98       18.71      2.94 o 
   6   7   6       12.06       12.50      3.38 o 
   7   7   6        6.85        6.54      2.66 o 
  -6   8   6        5.42        4.28      2.44 o 
  -5   8   6        0.77        3.41      2.13 o 
  -4   8   6        3.46        2.78      1.72 o 
  -3   8   6        0.47        1.12      1.67 o 
  -2   8   6        1.05        0.87      1.25 o 
  -1   8   6        7.62        5.18      1.49 o 
   0   8   6        5.54        5.41      1.20 o 
   1   8   6        8.48        7.50      1.37 o 
   2   8   6        1.09        1.09      1.11 o 
   3   8   6        0.66        1.06      1.49 o 
   4   8   6        3.61        2.81      1.98 o 
   5   8   6        0.58       -0.64      2.09 o 
   6   8   6        5.61        2.38      2.53 o 
  -5   9   6       32.04       36.19      3.18 o 
  -4   9   6        8.17        5.15      3.94 o 
  -3   9   6       64.36       66.36      3.91 o 
  -2   9   6       16.74       18.27      2.81 o 
  -1   9   6       96.23       99.71      4.02 o 
   0   9   6       11.49        8.23      1.33 o 
   1   9   6       96.51      102.22      3.42 o 
   2   9   6       17.15       17.43      2.66 o 
   3   9   6       64.54       68.57      3.95 o 
   4   9   6        7.95        6.55      2.27 o 
   5   9   6       32.19       28.87      4.18 o 
  -4  10   6        6.57        8.54      2.81 o 
  -3  10   6       11.36        8.49      2.66 o 
  -2  10   6       11.47        8.39      2.48 o 
  -1  10   6       21.47       22.05      2.27 o 
   0  10   6       11.17       10.18      2.12 o 
   1  10   6       21.27       22.92      4.82 o 
   2  10   6       11.54       11.73      2.81 o 
   3  10   6       11.20        9.14      2.81 o 
   4  10   6        6.62        5.70      2.44 o 
  -2  11   6        7.61        8.38      3.57 o 
  -1  11   6        1.58        0.56      2.09 o 
   0  11   6        3.94        2.48      2.03 o 
   1  11   6        1.60        0.86      1.67 o 
   2  11   6        7.34        4.96      2.81 o 
   1   0   7       89.32       97.14      1.40 o 
   2   0   7       91.10       90.22      1.85 o 
   3   0   7      395.54      323.84      4.64 o 
   4   0   7      196.91      198.60     16.48 o 
   5   0   7        5.92        1.19      1.19 o 
   6   0   7       49.90       43.19      7.35 o 
   7   0   7        9.48        6.41      1.62 o 
   8   0   7        4.14        3.18      1.32 o 
   9   0   7       19.41       15.09      3.97 o 
  -9   1   7       53.57       42.90      5.56 o 
  -8   1   7       13.41       14.84      1.91 o 
  -7   1   7      180.08      177.97      5.82 o 
  -6   1   7        6.10        6.37      1.32 o 
  -5   1   7      583.26      593.74     14.29 o 
  -4   1   7      152.46      116.67      4.18 o 
  -3   1   7     2011.98     2140.89     25.61 o 
  -2   1   7      298.70      258.64      5.01 o 
  -1   1   7     3679.14     3714.76     32.66 o 
   0   1   7       24.19       44.32      0.90 o 
   1   1   7     3670.32     3722.58     31.83 o 
   2   1   7      304.04      266.13      3.85 o 
   3   1   7     2008.50     2129.42     21.74 o 
   4   1   7      153.92      121.25      4.18 o 
   5   1   7      583.54      588.59     14.29 o 
   6   1   7        7.16        8.39      2.98 o 
   7   1   7      178.80      182.28      6.16 o 
   8   1   7       14.00       16.87      2.38 o 
   9   1   7       53.23       42.10      5.56 o 
  -9   2   7       21.29       20.79      2.64 o 
  -8   2   7       11.21       10.72      1.91 o 
  -7   2   7        6.15        5.56      1.62 o 
  -6   2   7        7.56        6.05      1.40 o 
  -5   2   7       32.08       40.35      2.58 o 
  -4   2   7       21.92       20.17      2.97 o 
  -3   2   7      111.36       82.80      1.97 o 
  -2   2   7      163.82      174.81      6.08 o 
  -1   2   7       60.71       79.04      1.33 o 
   0   2   7        0.59        2.44      0.42 o 
   1   2   7       60.38       75.00      1.43 o 
   2   2   7      165.02      180.67      7.05 o 
   3   2   7      113.19       84.12      1.81 o 
   4   2   7       21.49       20.67      1.87 o 
   5   2   7       32.08       39.46      2.94 o 
   6   2   7        7.80        5.97      1.28 o 
   7   2   7        6.55        6.67      1.62 o 
   8   2   7       11.38        7.25      1.81 o 
   9   2   7       21.89       21.23      2.35 o 
  -8   3   7        6.00        7.44      1.88 o 
  -7   3   7       17.84       17.86      2.11 o 
  -6   3   7       35.01       31.61      2.51 o 
  -5   3   7       67.21       71.52      3.29 o 
  -4   3   7       14.52       11.71      1.61 o 
  -3   3   7      522.55      561.92      8.06 o 
  -2   3   7       31.20       32.49      1.13 o 
  -1   3   7      258.99      285.17      3.01 o 
   0   3   7      115.70      101.31      1.40 o 
   1   3   7      258.11      285.82      2.97 o 
   2   3   7       24.75       27.03      1.00 o 
   3   3   7      522.15      560.49      9.39 o 
   4   3   7       17.28       14.91      1.91 o 
   5   3   7       67.13       62.56      3.44 o 
   6   3   7       34.71       34.66      2.86 o 
   7   3   7       17.70       13.71      1.81 o 
   8   3   7        5.20        8.59      1.63 o 
  -8   4   7        6.77        7.37      2.16 o 
  -7   4   7       23.28       27.84      2.69 o 
  -6   4   7        1.08        2.23      1.40 o 
  -5   4   7       31.15       31.10      2.93 o 
  -4   4   7       50.77       50.53      4.80 o 
  -3   4   7       13.48       13.19      4.13 o 
  -2   4   7      106.94      114.49      2.10 o 
  -1   4   7      180.55      201.29      3.52 o 
   0   4   7       14.54       19.35      0.73 o 
   1   4   7      181.56      204.63      2.71 o 
   2   4   7      105.97      107.84      2.13 o 
   3   4   7       13.47       12.29      2.50 o 
   4   4   7       49.85       49.57      3.50 o 
   5   4   7       31.69       31.57      2.98 o 
   6   4   7        0.94        1.59      1.53 o 
   7   4   7       23.74       23.40      2.77 o 
   8   4   7        6.47        5.35      2.09 o 
  -8   5   7       34.86       33.15      3.34 o 
  -7   5   7       39.82       50.68      3.65 o 
  -6   5   7      102.81      115.38      6.98 o 
  -5   5   7       75.65       83.27      4.09 o 
  -4   5   7      284.98      294.74      5.51 o 
  -3   5   7       38.75       41.13      2.33 o 
  -2   5   7      647.28      648.39      8.53 o 
  -1   5   7      316.38      290.32      3.73 o 
   0   5   7      807.76      796.22      8.15 o 
   1   5   7      318.91      291.48      3.77 o 
   2   5   7      648.22      646.68      8.79 o 
   3   5   7       40.34       41.58      3.04 o 
   4   5   7      284.49      294.96      9.12 o 
   5   5   7       76.16       89.85      5.16 o 
   6   5   7      102.76      107.86      5.31 o 
   7   5   7       40.57       39.75      3.78 o 
   8   5   7       34.87       36.05      3.81 o 
  -7   6   7       15.26       13.87      2.72 o 
  -6   6   7        4.29        4.86      2.10 o 
  -5   6   7        4.28        1.34      1.68 o 
  -4   6   7       62.07       70.78      3.30 o 
  -3   6   7       25.11       29.10      3.78 o 
  -2   6   7      106.53      112.93      2.60 o 
  -1   6   7       68.09       68.76      2.06 o 
   0   6   7       23.41       20.39      1.33 o 
   1   6   7       68.06       73.01      1.93 o 
   2   6   7      107.33      113.38      2.68 o 
   3   6   7       24.71       29.86      6.72 o 
   4   6   7       62.91       68.36      5.23 o 
   5   6   7        4.29       -0.52      3.97 o 
   6   6   7        4.54        3.95      2.19 o 
   7   6   7       15.15        8.54      5.16 o 
  -7   7   7       14.87       14.48      3.32 o 
  -6   7   7      111.98      116.46      6.29 o 
  -5   7   7       16.44       18.72      2.79 o 
  -4   7   7      224.14      224.68      9.46 o 
  -3   7   7        7.94        3.33      1.55 o 
  -2   7   7      391.87      383.66      7.22 o 
  -1   7   7       47.21       41.86      1.81 o 
   0   7   7      590.37      589.01      8.92 o 
   1   7   7       46.44       42.73      2.48 o 
   2   7   7      392.55      391.16      6.03 o 
   3   7   7        7.12        5.55      1.51 o 
   4   7   7      222.71      234.83      6.85 o 
   5   7   7       15.88       10.53      3.38 o 
   6   7   7      111.51      114.03      6.16 o 
   7   7   7       14.49       16.41      3.34 o 
  -6   8   7        0.40        0.26      2.34 o 
  -5   8   7        3.29        4.90      1.92 o 
  -4   8   7        7.65       11.33      2.05 o 
  -3   8   7        9.29        8.76      1.78 o 
  -2   8   7       11.34       13.35      1.67 o 
  -1   8   7        7.92        7.28      1.57 o 
   0   8   7        0.05       -0.41      0.91 o 
   1   8   7        7.84        6.01      1.31 o 
   2   8   7       11.35       10.07      1.39 o 
   3   8   7        9.52        6.06      1.67 o 
   4   8   7        7.69        3.14      1.87 o 
   5   8   7        3.23        0.74      2.19 o 
   6   8   7        0.41        1.50      2.58 o 
  -5   9   7        0.40        1.78      2.03 o 
  -4   9   7       29.72       33.97      4.73 o 
  -3   9   7        0.05       -0.60      1.90 o 
  -2   9   7       47.36       49.43      3.78 o 
  -1   9   7        1.06       -0.59      1.34 o 
   0   9   7       21.57       22.17      1.71 o 
   1   9   7        0.90        3.36      1.66 o 
   2   9   7       46.79       45.02      3.78 o 
   3   9   7        0.03       -0.30      1.98 o 
   4   9   7       29.81       30.50      3.11 o 
   5   9   7        0.39        2.67      2.94 o 
  -4  10   7        4.53        7.52      2.67 o 
  -3  10   7        0.62       -0.19      2.37 o 
  -2  10   7        1.29        2.04      2.19 o 
  -1  10   7       10.40       12.45      1.98 o 
   0  10   7        0.07        1.35      1.26 o 
   1  10   7       10.41        8.18      1.80 o 
   2  10   7        1.27        0.00      2.38 o 
   3  10   7        0.63       -0.60      3.38 o 
   4  10   7        4.54        5.39      2.50 o 
  -1  11   7       15.64       13.31      2.81 o 
   0  11   7        1.18        1.49      1.92 o 
   1  11   7       15.79       11.98      2.13 o 
   0   0   8      657.97      718.19      9.06 o 
   1   0   8       63.38       77.00      1.62 o 
   2   0   8     1385.06     1326.06     11.89 o 
   3   0   8        1.77        0.21      0.95 o 
   4   0   8      661.09      607.98     14.73 o 
   5   0   8       73.99       72.18      4.57 o 
   6   0   8       77.75       80.12      3.72 o 
   7   0   8        2.36        2.42      1.53 o 
   8   0   8       74.17       88.20      4.57 o 
   9   0   8        1.15        3.97      3.18 o 
  -9   1   8       32.84       31.15      2.71 o 
  -8   1   8       23.70       26.39      2.57 o 
  -7   1   8       81.27       68.24      3.60 o 
  -6   1   8       66.08       66.09      3.52 o 
  -5   1   8      278.16      233.99      7.12 o 
  -4   1   8      347.01      317.25     12.91 o 
  -3   1   8      881.53      852.78     11.43 o 
  -2   1   8      719.10      657.16      6.79 o 
  -1   1   8     1079.90     1054.24      9.17 o 
   0   1   8      560.93      503.64      4.59 o 
   1   1   8     1078.35     1059.38      9.26 o 
   2   1   8      721.79      651.28      6.30 o 
   3   1   8      880.99      851.24     11.77 o 
   4   1   8      344.89      310.11      8.54 o 
   5   1   8      278.28      244.12      7.12 o 
   6   1   8       65.88       64.86      3.52 o 
   7   1   8       80.96       77.28      3.89 o 
   8   1   8       23.72       26.54      2.78 o 
   9   1   8       32.80       32.61      3.77 o 
  -8   2   8        0.87        1.13      1.99 o 
  -7   2   8       12.41        9.31      2.78 o 
  -6   2   8       88.71       89.61      3.77 o 
  -5   2   8       26.38       28.14      2.29 o 
  -4   2   8       85.67       81.43      4.31 o 
  -3   2   8       39.26       43.77      1.98 o 
  -2   2   8      163.63      160.31      2.24 o 
  -1   2   8      127.73      119.51      2.52 o 
   0   2   8      990.59      971.64      8.44 o 
   1   2   8      133.65      122.64      2.07 o 
   2   2   8      166.13      163.75      2.14 o 
   3   2   8       42.10       48.23      2.37 o 
   4   2   8       84.48       85.17      3.22 o 
   5   2   8       25.48       30.11      4.29 o 
   6   2   8       89.31       88.95      4.01 o 
   7   2   8       12.84       14.02      4.57 o 
   8   2   8        0.78       -0.20      1.62 o 
  -8   3   8       13.65       12.35      2.28 o 
  -7   3   8       12.94       15.88      2.21 o 
  -6   3   8        3.60        3.28      1.50 o 
  -5   3   8       12.62       18.46      2.20 o 
  -4   3   8      106.05      117.69      4.17 o 
  -3   3   8        9.30       11.37      1.09 o 
  -2   3   8      187.72      198.12      2.83 o 
  -1   3   8       13.48       10.00      0.61 o 
   0   3   8        6.72        2.52      0.43 o 
   1   3   8       15.43       12.57      0.61 o 
   2   3   8      189.18      200.37      2.91 o 
   3   3   8        9.23       12.17      1.22 o 
   4   3   8      107.21      122.69      4.75 o 
   5   3   8       11.55       19.59      2.37 o 
   6   3   8        3.86        4.33      1.52 o 
   7   3   8       13.06       19.57      2.32 o 
   8   3   8       14.03       11.09      2.19 o 
  -8   4   8       12.45       11.05      2.36 o 
  -7   4   8       22.36       26.44      2.75 o 
  -6   4   8       32.00       36.84      4.61 o 
  -5   4   8       50.31       51.62      3.23 o 
  -4   4   8       11.87       14.29      1.61 o 
  -3   4   8      197.61      187.50      4.02 o 
  -2   4   8       99.47       95.32      4.10 o 
  -1   4   8      220.51      219.45      2.71 o 
   0   4   8      197.95      222.44      2.63 o 
   1   4   8      220.12      217.39      2.73 o 
   2   4   8      104.44      108.66      6.66 o 
   3   4   8      197.34      189.48      4.27 o 
   4   4   8       10.68       12.63      2.78 o 
   5   4   8       50.29       51.07      5.56 o 
   6   4   8       32.01       33.70      3.34 o 
   7   4   8       22.27       27.30      2.94 o 
   8   4   8       13.12       11.36      2.12 o 
  -8   5   8       47.53       49.98      4.07 o 
  -7   5   8       25.33       29.08      3.05 o 
  -6   5   8      239.49      242.54      7.43 o 
  -5   5   8       80.21       84.84      4.55 o 
  -4   5   8      244.80      244.97      4.96 o 
  -3   5   8       94.45       92.64      3.90 o 
  -2   5   8      432.72      431.15      6.13 o 
  -1   5   8      303.82      309.53      4.29 o 
   0   5   8     1123.27     1179.48     12.84 o 
   1   5   8      302.72      307.39      4.33 o 
   2   5   8      431.09      420.09      6.30 o 
   3   5   8       93.42       92.49      3.07 o 
   4   5   8      244.94      247.06      6.54 o 
   5   5   8       79.34       80.47      4.58 o 
   6   5   8      239.12      259.97     11.92 o 
   7   5   8       24.76       28.43      4.57 o 
   8   5   8       47.30       50.33      4.18 o 
  -7   6   8       10.22       12.66      2.61 o 
  -6   6   8        6.80        7.92      2.20 o 
  -5   6   8       25.70       27.65      2.93 o 
  -4   6   8        5.10        3.81      2.01 o 
  -3   6   8      107.66      112.70      3.87 o 
  -2   6   8       42.17       50.23      3.70 o 
  -1   6   8       91.61       83.40      2.13 o 
   0   6   8       56.35       48.11      1.95 o 
   1   6   8       91.69       88.35      2.13 o 
   2   6   8       39.20       44.07      3.38 o 
   3   6   8      106.97      107.23      3.57 o 
   4   6   8        5.62        5.49      1.89 o 
   5   6   8       25.21       23.20      3.22 o 
   6   6   8        6.28        7.28      3.38 o 
   7   6   8       10.08       11.91      2.94 o 
  -7   7   8       16.86       16.68      5.56 o 
  -6   7   8       20.50       18.80      3.31 o 
  -5   7   8       47.47       48.08      3.84 o 
  -4   7   8        6.62        4.55      1.75 o 
  -3   7   8       32.68       34.89      2.62 o 
  -2   7   8       12.79       14.43      1.52 o 
  -1   7   8      191.77      185.27      4.17 o 
   0   7   8       46.11       54.14      2.21 o 
   1   7   8      191.64      189.99      4.44 o 
   2   7   8       13.95       14.20      1.31 o 
   3   7   8       33.15       36.35      2.73 o 
   4   7   8        7.33        9.85      2.21 o 
   5   7   8       48.14       51.29      6.75 o 
   6   7   8       21.26       26.46      3.62 o 
   7   7   8       17.05       21.05      5.16 o 
  -6   8   8        2.75        5.58      2.74 o 
  -5   8   8       16.35       15.56      2.48 o 
  -4   8   8        5.36        5.69      2.21 o 
  -3   8   8       19.65       18.28      4.41 o 
  -2   8   8        3.47        0.97      1.38 o 
  -1   8   8       49.31       39.86      2.59 o 
   0   8   8       14.87       20.62      1.58 o 
   1   8   8       48.81       39.15      2.41 o 
   2   8   8        3.47        1.93      1.20 o 
   3   8   8       19.65       17.32      2.05 o 
   4   8   8        5.28        1.39      2.53 o 
   5   8   8       16.63       15.01      2.75 o 
   6   8   8        2.85        2.78      2.81 o 
  -5   9   8        4.01        1.01      2.36 o 
  -4   9   8        4.10        7.57      2.40 o 
  -3   9   8       36.15       39.53      3.45 o 
  -2   9   8        5.39        5.42      1.96 o 
  -1   9   8       10.09       10.43      2.69 o 
   0   9   8        0.88       -0.61      1.12 o 
   1   9   8       10.27       12.52      1.77 o 
   2   9   8        5.51        4.37      2.81 o 
   3   9   8       36.17       38.59      3.34 o 
   4   9   8        3.99        1.16      2.10 o 
   5   9   8        4.02        2.68      3.22 o 
  -3  10   8       16.76       15.58      2.91 o 
  -2  10   8       16.98       14.79      3.86 o 
  -1  10   8       20.27       17.48      2.25 o 
   0  10   8       46.07       51.52      3.27 o 
   1  10   8       20.34       19.79      2.13 o 
   2  10   8       17.08       17.56      6.95 o 
   3  10   8       16.83       14.96      3.09 o 
   0  11   8        0.11       -0.79      4.77 o 
   1   0   9     1340.06     1255.39     10.54 o 
   2   0   9       64.27       90.12      1.96 o 
   3   0   9      112.11      100.38      2.41 o 
   4   0   9       12.73       19.13      7.35 o 
   5   0   9      359.48      363.60     14.30 o 
   6   0   9        0.13       -0.24      1.32 o 
   7   0   9      145.05      126.67      7.75 o 
   8   0   9        7.54        3.52      1.91 o 
  -8   1   9       16.10       20.85      2.48 o 
  -7   1   9       30.52       23.01      2.98 o 
  -6   1   9       20.83       14.88      3.57 o 
  -5   1   9       38.38       48.07      3.34 o 
  -4   1   9      108.48      113.25      4.75 o 
  -3   1   9       97.54      112.22      2.64 o 
  -2   1   9      158.76      174.40      2.58 o 
  -1   1   9      287.72      333.46      3.31 o 
   0   1   9      232.06      271.73      2.69 o 
   1   1   9      289.67      340.07      3.27 o 
   2   1   9      159.87      177.26      2.39 o 
   3   1   9       99.35      117.40      2.71 o 
   4   1   9      109.97      134.74      5.03 o 
   5   1   9       39.33       45.86      3.18 o 
   6   1   9       20.08       14.40      4.77 o 
   7   1   9       31.16       29.65      2.77 o 
   8   1   9       16.58       19.20      2.57 o 
  -8   2   9       54.39       52.18      4.77 o 
  -7   2   9        9.93        7.85      1.98 o 
  -6   2   9      235.98      233.09      7.94 o 
  -5   2   9       17.00       16.14      3.18 o 
  -4   2   9      455.41      429.65     15.23 o 
  -3   2   9      114.20      120.00      2.68 o 
  -2   2   9      664.68      620.25      6.47 o 
  -1   2   9       36.32       40.38      1.02 o 
   0   2   9     1249.23     1213.92     10.15 o 
   1   2   9       37.33       41.28      1.02 o 
   2   2   9      665.76      612.80      6.80 o 
   3   2   9      113.82      123.84      3.06 o 
   4   2   9      448.43      413.93     11.22 o 
   5   2   9       15.82       15.42      2.09 o 
   6   2   9      233.47      239.64      7.69 o 
   7   2   9        9.62        5.48      3.38 o 
   8   2   9       54.00       61.46      3.89 o 
  -8   3   9        5.94        5.19      2.19 o 
  -7   3   9        7.00        9.52      3.37 o 
  -6   3   9      114.82      115.42      4.60 o 
  -5   3   9        5.81       10.77      1.87 o 
  -4   3   9       41.83       42.94      2.46 o 
  -3   3   9        1.40       -0.75      0.95 o 
  -2   3   9      157.38      172.91      2.61 o 
  -1   3   9       31.98       32.41      1.04 o 
   0   3   9     1045.19     1137.90     10.35 o 
   1   3   9       31.73       29.69      1.01 o 
   2   3   9      157.76      174.30      2.82 o 
   3   3   9        1.57       -0.75      0.75 o 
   4   3   9       41.47       45.30      2.48 o 
   5   3   9        5.49        9.60      1.98 o 
   6   3   9      114.44      100.82      4.09 o 
   7   3   9        6.68        5.56      1.99 o 
   8   3   9        6.00        5.86      2.19 o 
  -8   4   9       23.39       23.22      2.91 o 
  -7   4   9       30.75       29.46      3.07 o 
  -6   4   9       49.19       48.81      5.14 o 
  -5   4   9      106.91      111.31      4.48 o 
  -4   4   9      241.12      230.71      5.57 o 
  -3   4   9      511.91      530.61      8.67 o 
  -2   4   9      423.77      409.17      5.81 o 
  -1   4   9      506.92      488.75      5.60 o 
   0   4   9      218.09      210.20      2.83 o 
   1   4   9      508.71      487.94      5.15 o 
   2   4   9      421.97      399.41      5.99 o 
   3   4   9      512.39      531.30      9.45 o 
   4   4   9      241.05      238.49      6.25 o 
   5   4   9      106.48      106.03      5.03 o 
   6   4   9       48.70       51.98      3.42 o 
   7   4   9       30.89       33.72      3.10 o 
   8   4   9       23.00       21.65      2.63 o 
  -7   5   9       21.62       22.17      2.85 o 
  -6   5   9       62.81       56.49      3.94 o 
  -5   5   9       53.85       58.71      3.85 o 
  -4   5   9       59.64       61.48      2.63 o 
  -3   5   9       70.12       67.63      3.08 o 
  -2   5   9       36.88       34.59      1.66 o 
  -1   5   9      233.69      219.61      3.56 o 
   0   5   9      234.98      244.94      3.57 o 
   1   5   9      234.00      218.10      3.78 o 
   2   5   9       37.32       37.05      1.71 o 
   3   5   9       70.05       73.55      3.02 o 
   4   5   9       60.40       59.13      3.42 o 
   5   5   9       53.72       63.39      4.58 o 
   6   5   9       63.76       64.24      4.63 o 
   7   5   9       21.68       29.93      4.17 o 
  -7   6   9       47.91       50.19      7.80 o 
  -6   6   9       16.35       17.71      2.72 o 
  -5   6   9      117.90      138.40      5.57 o 
  -4   6   9       47.79       43.78      2.43 o 
  -3   6   9      151.97      169.04      4.83 o 
  -2   6   9       74.44       78.68      2.94 o 
  -1   6   9      282.15      289.39      5.01 o 
   0   6   9       30.53       34.81      1.84 o 
   1   6   9      281.73      282.49      4.84 o 
   2   6   9       75.20       77.28      2.50 o 
   3   6   9      152.40      167.45      4.54 o 
   4   6   9       48.16       48.66      3.34 o 
   5   6   9      118.85      143.79      9.73 o 
   6   6   9       16.61       16.67      3.77 o 
   7   6   9       48.24       51.52      5.36 o 
  -6   7   9       14.78       12.33      2.83 o 
  -5   7   9       15.17       21.76      2.50 o 
  -4   7   9       23.44       21.38      2.38 o 
  -3   7   9       26.42       25.22      2.72 o 
  -2   7   9       47.66       43.99      2.25 o 
  -1   7   9       28.27       24.95      1.72 o 
   0   7   9      108.75       99.95      2.78 o 
   1   7   9       27.96       22.48      1.90 o 
   2   7   9       47.40       45.64      2.03 o 
   3   7   9       26.08       25.78      2.12 o 
   4   7   9       23.30       23.88      2.90 o 
   5   7   9       14.98       13.19      3.97 o 
   6   7   9       14.63       12.45      3.09 o 
  -5   8   9        0.16        0.19      1.93 o 
  -4   8   9       13.47       12.55      2.60 o 
  -3   8   9        0.57        0.37      1.57 o 
  -2   8   9       27.51       36.32      2.29 o 
  -1   8   9        0.17        1.09      1.23 o 
   0   8   9       36.65       42.23      2.07 o 
   1   8   9        0.17        0.64      1.28 o 
   2   8   9       26.76       31.94      2.03 o 
   3   8   9        0.58       -0.05      1.48 o 
   4   8   9       14.03       15.07      3.22 o 
   5   8   9        0.17       -0.02      3.38 o 
  -4   9   9        1.01        1.89      2.32 o 
  -3   9   9        0.51       -0.21      2.09 o 
  -2   9   9        0.87        3.08      1.92 o 
  -1   9   9        5.78        4.25      1.67 o 
   0   9   9        2.47        3.45      1.26 o 
   1   9   9        5.77        4.18      1.54 o 
   2   9   9        0.88        1.01      1.81 o 
   3   9   9        0.49       -0.64      2.00 o 
   4   9   9        1.02       -0.95      2.94 o 
  -3  10   9        4.78        6.46      2.64 o 
  -2  10   9        3.64        3.32      2.38 o 
  -1  10   9        7.31        6.50      2.28 o 
   0  10   9        0.04        0.82      1.76 o 
   1  10   9        7.08        4.15      1.80 o 
   2  10   9        3.88        4.37      2.53 o 
   3  10   9        4.57        0.91      6.75 o 
   0   0  10     1251.02     1274.86     15.61 o 
   1   0  10        6.08        5.74      0.50 o 
   2   0  10      366.81      374.33      4.82 o 
   3   0  10        0.89        0.53      0.80 o 
   4   0  10      157.31      165.80      5.47 o 
   5   0  10        4.75        4.17      1.79 o 
   6   0  10      146.46      133.01      8.14 o 
   7   0  10        0.01       -0.17      1.62 o 
   8   0  10       18.77       18.73      2.98 o 
  -8   1  10        9.08        4.77      1.98 o 
  -7   1  10       21.29       20.11      4.37 o 
  -6   1  10        9.17        6.30      1.91 o 
  -5   1  10       35.67       37.79      3.77 o 
  -4   1  10       67.50       66.26      3.02 o 
  -3   1  10      425.77      456.03      7.99 o 
  -2   1  10       95.78       89.62      1.95 o 
  -1   1  10      167.52      179.67      2.84 o 
   0   1  10        8.97        3.81      0.53 o 
   1   1  10      167.79      181.91      2.21 o 
   2   1  10       91.57       84.86      2.08 o 
   3   1  10      423.46      445.15      7.99 o 
   4   1  10       70.78       60.73      3.02 o 
   5   1  10       34.63       31.78      3.05 o 
   6   1  10        9.59        7.04      1.91 o 
   7   1  10       20.88       18.59      2.48 o 
   8   1  10        8.74       10.48      2.48 o 
  -8   2  10        6.84        9.18      2.48 o 
  -7   2  10       89.36       82.03     11.32 o 
  -6   2  10       11.20        8.42      1.98 o 
  -5   2  10      227.35      231.38      7.69 o 
  -4   2  10        2.50        7.46      3.77 o 
  -3   2  10      332.96      303.01      5.91 o 
  -2   2  10       26.19       36.95      2.74 o 
  -1   2  10      998.80      937.78      8.29 o 
   0   2  10      200.94      226.35      2.82 o 
   1   2  10     1002.53      934.43      8.91 o 
   2   2  10       27.85       35.51      3.42 o 
   3   2  10      334.66      304.21      5.96 o 
   4   2  10        3.06        5.73      2.77 o 
   5   2  10      228.02      224.35      7.41 o 
   6   2  10       11.91       13.30      2.98 o 
   7   2  10       90.47       93.90      4.68 o 
   8   2  10        7.12        4.37      2.19 o 
  -8   3  10        6.98        5.96      2.37 o 
  -7   3  10       32.00       32.29      4.37 o 
  -6   3  10       51.47       53.36      3.58 o 
  -5   3  10       63.60       63.54      3.70 o 
  -4   3  10      126.32      128.89      3.87 o 
  -3   3  10       17.64       18.54      1.41 o 
  -2   3  10      105.44      112.02      2.18 o 
  -1   3  10      211.62      216.33      2.90 o 
   0   3  10      181.56      197.94      3.00 o 
   1   3  10      208.52      213.99      2.88 o 
   2   3  10      104.42      107.68      2.44 o 
   3   3  10       15.96       17.92      1.41 o 
   4   3  10      126.13      126.88      3.81 o 
   5   3  10       63.80       70.41      4.56 o 
   6   3  10       50.92       51.04      3.90 o 
   7   3  10       31.37       34.51      7.94 o 
   8   3  10        6.78        5.40      2.28 o 
  -8   4  10        5.75        3.18      5.16 o 
  -7   4  10       15.54       13.08      2.61 o 
  -6   4  10       15.75       17.93      2.50 o 
  -5   4  10       69.28       68.83      4.75 o 
  -4   4  10       42.56       38.32      1.87 o 
  -3   4  10      268.61      294.93      5.70 o 
  -2   4  10       31.90       26.44      1.47 o 
  -1   4  10      116.82      115.50      2.29 o 
   0   4  10       12.19       10.54      0.83 o 
   1   4  10      116.83      115.66      2.72 o 
   2   4  10       32.64       29.14      1.46 o 
   3   4  10      270.06      294.97      7.10 o 
   4   4  10       41.24       39.83      2.52 o 
   5   4  10       70.90       76.25      5.90 o 
   6   4  10       15.39       14.07      2.16 o 
   7   4  10       16.08       14.38      4.38 o 
   8   4  10        5.75        2.99      2.28 o 
  -7   5  10        3.44        5.58      2.43 o 
  -6   5  10      100.19      100.36      5.02 o 
  -5   5  10       40.92       50.32      4.90 o 
  -4   5  10      334.91      333.77      6.33 o 
  -3   5  10       67.93       72.86      3.43 o 
  -2   5  10      565.61      561.58      8.92 o 
  -1   5  10       11.31       11.82      1.23 o 
   0   5  10      524.60      510.73      6.87 o 
   1   5  10       11.57       14.39      1.92 o 
   2   5  10      565.79      556.14      8.62 o 
   3   5  10       68.51       79.96      3.18 o 
   4   5  10      334.06      341.40      8.37 o 
   5   5  10       40.69       40.08      3.90 o 
   6   5  10      100.07       95.69      4.48 o 
   7   5  10        3.40        5.04      2.10 o 
  -7   6  10        7.14        5.77      2.57 o 
  -6   6  10       35.81       41.77      3.88 o 
  -5   6  10       14.76       15.99      2.25 o 
  -4   6  10      172.56      190.65      4.57 o 
  -3   6  10       82.33       86.83      3.82 o 
  -2   6  10      339.33      344.94      6.57 o 
  -1   6  10       25.79       28.42      1.80 o 
   0   6  10      315.82      307.90      5.43 o 
   1   6  10       25.51       28.11      1.62 o 
   2   6  10      337.69      331.17      6.01 o 
   3   6  10       82.43       93.75      8.42 o 
   4   6  10      172.63      189.73      6.06 o 
   5   6  10       14.83       11.78      2.86 o 
   6   6  10       35.54       36.39      4.01 o 
   7   6  10        7.07        9.25      3.44 o 
  -6   7  10        0.89        1.35      2.22 o 
  -5   7  10        3.47        2.18      1.85 o 
  -4   7  10        0.37       -0.53      1.81 o 
  -3   7  10        3.78        8.34      2.06 o 
  -2   7  10        0.99        0.55      1.20 o 
  -1   7  10       12.49        9.12      1.55 o 
   0   7  10        7.55        7.61      1.30 o 
   1   7  10       13.15        8.17      1.41 o 
   2   7  10        1.13        2.70      1.09 o 
   3   7  10        4.05        4.71      1.61 o 
   4   7  10        0.41       -1.40      2.09 o 
   5   7  10        3.49        0.25      2.04 o 
   6   7  10        0.97        2.72      2.66 o 
  -5   8  10        6.04        6.08      2.59 o 
  -4   8  10        2.44        1.45      2.27 o 
  -3   8  10        3.64        5.00      1.92 o 
  -2   8  10        3.76        3.61      1.37 o 
  -1   8  10       17.13       22.88      2.21 o 
   0   8  10       23.29       16.81      1.57 o 
   1   8  10       17.44       25.35      2.08 o 
   2   8  10        3.75        2.91      1.41 o 
   3   8  10        3.43        4.19      1.77 o 
   4   8  10        2.38        1.59      2.53 o 
   5   8  10        5.77       10.22      3.22 o 
  -4   9  10        2.86        0.19      2.55 o 
  -3   9  10        0.30        2.27      2.27 o 
  -2   9  10        5.20        1.74      2.12 o 
  -1   9  10       13.66       12.83      3.30 o 
   0   9  10       12.59       13.53      1.80 o 
   1   9  10       13.69       12.19      1.83 o 
   2   9  10        5.24        2.27      1.98 o 
   3   9  10        0.31        0.44      2.58 o 
   4   9  10        2.83        1.99      2.29 o 
  -2  10  10        8.32       10.53      2.81 o 
  -1  10  10        7.23        4.19      1.90 o 
   0  10  10       23.13       28.74      2.93 o 
   1  10  10        7.17        4.20      1.80 o 
   2  10  10        8.53        5.21      2.99 o 
   1   0  11       82.47       69.41      1.52 o 
   2   0  11        0.15       -0.06      0.59 o 
   3   0  11        4.42        0.44      1.13 o 
   4   0  11       65.93       75.51      6.26 o 
   5   0  11       11.59       10.98      2.19 o 
   6   0  11       19.02       20.19      2.57 o 
   7   0  11        8.26       12.39      4.57 o 
   8   0  11        2.78        4.02      2.18 o 
  -8   1  11        8.28        3.69      2.28 o 
  -7   1  11       50.90       45.99      3.81 o 
  -6   1  11       21.08       21.78      2.77 o 
  -5   1  11      145.88      139.04     17.87 o 
  -4   1  11        9.42        6.49      2.37 o 
  -3   1  11      334.11      307.84      6.14 o 
  -2   1  11       43.58       43.29      2.93 o 
  -1   1  11      530.22      457.25      5.00 o 
   0   1  11       10.57        7.81      0.72 o 
   1   1  11      526.73      457.27      4.84 o 
   2   1  11       46.73       46.73      2.56 o 
   3   1  11      333.91      316.73      6.20 o 
   4   1  11       10.58       12.94      1.81 o 
   5   1  11      147.93      141.93     11.32 o 
   6   1  11       21.84       19.65      2.98 o 
   7   1  11       51.18       46.39      3.81 o 
   8   1  11        8.87        9.18      2.48 o 
  -8   2  11        0.09        0.92      2.58 o 
  -7   2  11       21.06       17.90      2.86 o 
  -6   2  11       12.72        6.58      2.19 o 
  -5   2  11      110.25      105.63      5.03 o 
  -4   2  11       26.31       22.31      2.79 o 
  -3   2  11      278.72      289.82      8.81 o 
  -2   2  11       13.19       14.83      1.04 o 
  -1   2  11      284.52      293.46      3.92 o 
   0   2  11      118.80      108.59      1.95 o 
   1   2  11      283.59      291.94      4.33 o 
   2   2  11       12.76       15.53      1.17 o 
   3   2  11      277.01      281.93      5.80 o 
   4   2  11       27.76       22.12      3.87 o 
   5   2  11      109.21      103.37      5.03 o 
   6   2  11       13.20       13.14      2.48 o 
   7   2  11       20.59       23.19      2.86 o 
   8   2  11        0.08        2.36      2.19 o 
  -8   3  11       54.31       60.93      4.68 o 
  -7   3  11       11.19        7.77      2.48 o 
  -6   3  11       97.31       94.15      5.25 o 
  -5   3  11       28.95       19.93      2.77 o 
  -4   3  11      550.82      543.54     10.50 o 
  -3   3  11      108.06       97.55      2.93 o 
  -2   3  11     1019.67     1025.07     13.63 o 
  -1   3  11       65.20       65.19      2.02 o 
   0   3  11      758.85      748.65      9.49 o 
   1   3  11       64.89       60.55      1.92 o 
   2   3  11     1017.92     1009.02     13.19 o 
   3   3  11      107.50       97.44      3.18 o 
   4   3  11      555.30      555.30     11.65 o 
   5   3  11       28.70       24.29      5.76 o 
   6   3  11       98.95       94.29      5.06 o 
   7   3  11       11.03        9.24      2.48 o 
   8   3  11       54.62       55.86      4.48 o 
  -7   4  11       16.90        9.00      2.77 o 
  -6   4  11        9.45        6.27      1.92 o 
  -5   4  11       19.94       23.14      3.96 o 
  -4   4  11        2.21       -0.26      1.09 o 
  -3   4  11       62.94       63.73      2.67 o 
  -2   4  11        2.18        2.23      0.95 o 
  -1   4  11      114.61      103.61      2.67 o 
   0   4  11       57.97       54.88      1.63 o 
   1   4  11      113.53      106.06      2.80 o 
   2   4  11        2.55        5.38      1.08 o 
   3   4  11       62.04       55.36      3.35 o 
   4   4  11        1.89        2.52      1.37 o 
   5   4  11       19.56       17.48      2.27 o 
   6   4  11        9.86       13.59      2.77 o 
   7   4  11       16.43       13.81      2.77 o 
  -7   5  11       21.26       20.70      3.12 o 
  -6   5  11        6.75        8.95      2.95 o 
  -5   5  11       65.44       85.27      4.00 o 
  -4   5  11       16.93       17.20      1.94 o 
  -3   5  11       73.26       86.32      3.71 o 
  -2   5  11       66.80       69.53      2.53 o 
  -1   5  11      215.46      229.97      4.31 o 
   0   5  11        0.64        0.96      0.98 o 
   1   5  11      214.53      225.21      4.55 o 
   2   5  11       67.49       68.91      2.48 o 
   3   5  11       72.88       85.70      3.14 o 
   4   5  11       16.62       11.20      1.88 o 
   5   5  11       65.24       81.16      6.58 o 
   6   5  11        7.00        7.06      2.10 o 
   7   5  11       20.92       23.38      5.16 o 
  -6   6  11        3.77        1.53      2.04 o 
  -5   6  11        0.43        2.16      1.75 o 
  -4   6  11       28.57       29.27      2.27 o 
  -3   6  11        5.52        4.19      1.81 o 
  -2   6  11       33.82       39.47      2.13 o 
  -1   6  11        5.48        5.95      1.15 o 
   0   6  11        1.36        1.10      1.10 o 
   1   6  11        6.06        5.09      1.33 o 
   2   6  11       34.13       42.57      2.16 o 
   3   6  11        5.77        3.54      1.81 o 
   4   6  11       28.79       33.18      3.05 o 
   5   6  11        0.53        0.00      1.90 o 
   6   6  11        3.71        3.10      2.09 o 
  -6   7  11       27.81       34.28      6.16 o 
  -5   7  11       13.67       11.43      3.50 o 
  -4   7  11       15.37       13.80      2.15 o 
  -3   7  11       32.68       37.74      3.30 o 
  -2   7  11       15.48       15.42      1.64 o 
  -1   7  11       18.72       18.09      1.84 o 
   0   7  11       80.92       87.81      2.70 o 
   1   7  11       19.05       14.82      1.72 o 
   2   7  11       16.12       17.85      1.54 o 
   3   7  11       32.41       34.49      2.53 o 
   4   7  11       14.60       14.10      3.09 o 
   5   7  11       13.16        9.46      3.05 o 
   6   7  11       27.56       31.62      5.16 o 
  -5   8  11        2.56        0.33      2.47 o 
  -4   8  11        0.58        0.76      2.16 o 
  -3   8  11        2.74        1.51      1.80 o 
  -2   8  11        0.60       -1.88      1.94 o 
  -1   8  11        1.44        3.07      2.18 o 
   0   8  11        9.20        7.92      1.36 o 
   1   8  11        1.39        0.63      1.41 o 
   2   8  11        0.54       -0.05      1.33 o 
   3   8  11        2.86        1.22      1.55 o 
   4   8  11        0.65        0.31      2.66 o 
   5   8  11        2.57        6.55      3.37 o 
  -3   9  11        5.86        7.37      2.48 o 
  -2   9  11       34.16       23.77      3.09 o 
  -1   9  11        5.73        7.32      1.90 o 
   0   9  11        9.48        7.64      3.49 o 
   1   9  11        5.97        7.23      1.76 o 
   2   9  11       33.90       38.08      6.64 o 
   3   9  11        5.99        6.75      3.57 o 
  -1  10  11       32.47       40.38      5.84 o 
   0  10  11       29.40       26.21      2.87 o 
   1  10  11       32.48       37.73      3.11 o 
   0   0  12        0.17       -0.63      0.92 o 
   1   0  12        1.11       -0.08      0.74 o 
   2   0  12      167.23      163.24      2.89 o 
   3   0  12        3.27        2.53      1.55 o 
   4   0  12       85.24       73.03      3.48 o 
   5   0  12       21.07       17.95      4.37 o 
   6   0  12        3.61        1.03      2.78 o 
   7   0  12        3.78        3.92      2.19 o 
   8   0  12        3.52        1.71      2.37 o 
  -8   1  12       25.04       28.93      3.52 o 
  -7   1  12        5.98        8.12      2.48 o 
  -6   1  12       64.08       70.82      4.39 o 
  -5   1  12       24.48       21.00      5.16 o 
  -4   1  12      215.24      223.79      6.31 o 
  -3   1  12      418.76      369.60      7.19 o 
  -2   1  12      429.08      418.55      6.46 o 
  -1   1  12       73.10       81.53      2.20 o 
   0   1  12      347.04      335.66      4.10 o 
   1   1  12       72.72       76.01      1.97 o 
   2   1  12      423.87      411.22      5.84 o 
   3   1  12      418.13      390.05      7.39 o 
   4   1  12      214.34      231.08      6.76 o 
   5   1  12       23.48       18.23      3.57 o 
   6   1  12       62.84       67.73     10.13 o 
   7   1  12        5.43        2.14      2.38 o 
   8   1  12       24.27       26.73      3.57 o 
  -7   2  12       38.97       34.82      3.97 o 
  -6   2  12       49.79       47.49      4.18 o 
  -5   2  12       96.47       90.49      4.96 o 
  -4   2  12       16.27       13.22      2.93 o 
  -3   2  12      228.56      221.44      5.16 o 
  -2   2  12        0.40        1.12      0.88 o 
  -1   2  12      259.24      238.87      4.16 o 
   0   2  12      150.88      148.09      2.50 o 
   1   2  12      259.56      233.31      4.27 o 
   2   2  12        0.43        0.71      1.05 o 
   3   2  12      229.35      227.22      5.15 o 
   4   2  12       16.00       11.82      2.97 o 
   5   2  12       96.89      100.08      5.14 o 
   6   2  12       50.64       60.08      4.58 o 
   7   2  12       39.15       30.05      3.62 o 
  -7   3  12       33.48       31.67      3.72 o 
  -6   3  12       33.59       30.01      3.62 o 
  -5   3  12       78.68       78.64      4.96 o 
  -4   3  12       25.35       23.31      2.50 o 
  -3   3  12       12.34        7.74      1.51 o 
  -2   3  12       69.45       72.12      2.35 o 
  -1   3  12      203.93      176.99      3.55 o 
   0   3  12      189.35      204.34      3.35 o 
   1   3  12      202.94      180.47      3.87 o 
   2   3  12       68.48       73.54      2.41 o 
   3   3  12       12.60        9.81      1.55 o 
   4   3  12       24.96       21.94      2.36 o 
   5   3  12       79.73       80.50      7.15 o 
   6   3  12       33.17       29.07      3.34 o 
   7   3  12       33.90       42.82      4.01 o 
  -7   4  12        2.82       -0.49      2.37 o 
  -6   4  12       12.62        9.87      2.57 o 
  -5   4  12        0.21       -1.08      1.41 o 
  -4   4  12        6.23        3.92      1.25 o 
  -3   4  12        3.31        1.60      1.19 o 
  -2   4  12       20.67       19.95      1.43 o 
  -1   4  12        2.71        2.78      1.07 o 
   0   4  12        4.30        5.03      1.01 o 
   1   4  12        3.02        3.24      1.40 o 
   2   4  12       21.45       22.48      2.29 o 
   3   4  12        3.24        3.64      1.41 o 
   4   4  12        6.04        5.75      1.98 o 
   5   4  12        0.23       -1.97      1.97 o 
   6   4  12       12.25        9.74      2.57 o 
   7   4  12        3.02        0.71      2.48 o 
  -6   5  12        7.97       10.83      2.57 o 
  -5   5  12        1.27        0.96      1.89 o 
  -4   5  12        3.51        3.48      1.37 o 
  -3   5  12        9.74        8.77      1.67 o 
  -2   5  12        8.48       11.67      1.42 o 
  -1   5  12        1.08        1.72      1.08 o 
   0   5  12       48.63       57.58      2.31 o 
   1   5  12        1.26        3.04      1.15 o 
   2   5  12        9.61       11.78      1.39 o 
   3   5  12        9.67        5.42      1.90 o 
   4   5  12        4.30        5.32      1.73 o 
   5   5  12        1.16       -1.57      1.57 o 
   6   5  12        8.48        6.17      2.36 o 
   7   5  12        0.44       -3.57      3.57 o 
  -6   6  12        1.55        3.38      2.44 o 
  -5   6  12       18.34       18.41      2.46 o 
  -4   6  12       16.23       17.05      2.04 o 
  -3   6  12       25.95       24.06      2.69 o 
  -2   6  12       40.10       44.83      2.86 o 
  -1   6  12       62.64       66.10      2.85 o 
   0   6  12       10.06       11.15      1.39 o 
   1   6  12       62.71       62.88      3.84 o 
   2   6  12       39.82       43.37      2.28 o 
   3   6  12       25.60       25.32      2.65 o 
   4   6  12       16.32       16.05      3.09 o 
   5   6  12       17.89       20.10      2.57 o 
   6   6  12        1.46        0.75      2.09 o 
  -5   7  12       14.84        8.99      2.65 o 
  -4   7  12        8.75       13.79      2.43 o 
  -3   7  12       53.46       54.58      4.24 o 
  -2   7  12       12.88       13.18      1.70 o 
  -1   7  12       67.07       59.88      2.87 o 
   0   7  12        6.41        9.23      1.33 o 
   1   7  12       67.24       59.01      2.84 o 
   2   7  12       13.06       13.35      1.48 o 
   3   7  12       53.72       48.16      2.96 o 
   4   7  12        8.68       11.32      3.09 o 
   5   7  12       14.90       15.42      4.37 o 
  -4   8  12        2.04        2.92      2.04 o 
  -3   8  12       10.68       10.57      3.61 o 
  -2   8  12        0.80       -1.59      1.97 o 
  -1   8  12       17.87       13.25      3.59 o 
   0   8  12        0.00       -0.53      1.50 o 
   1   8  12       17.55       16.66      1.90 o 
   2   8  12        0.79       -1.16      1.44 o 
   3   8  12       10.63       12.02      1.89 o 
   4   8  12        2.06        0.57      5.76 o 
  -3   9  12       23.96       24.33      3.44 o 
  -2   9  12       10.49        8.70      2.66 o 
  -1   9  12       34.54       29.94      2.67 o 
   0   9  12       14.31       20.67      2.51 o 
   1   9  12       34.62       33.55      2.52 o 
   2   9  12       10.53       14.38      3.82 o 
   3   9  12       23.98       23.52      4.37 o 
   1   0  13        0.48        1.56      0.95 o 
   2   0  13       74.67       52.12      3.02 o 
   3   0  13       69.14       71.21      3.10 o 
   4   0  13       15.88       13.91      4.78 o 
   5   0  13        1.08        0.28      1.91 o 
   6   0  13        0.06       -1.59      1.91 o 
   7   0  13        0.01        0.10      2.19 o 
  -7   1  13        3.67        3.71      2.48 o 
  -6   1  13       24.44       33.11      3.77 o 
  -5   1  13        8.39        7.24      1.81 o 
  -4   1  13      124.60      124.72      8.52 o 
  -3   1  13        3.93        2.16      1.38 o 
  -2   1  13      222.53      227.07      5.03 o 
  -1   1  13       10.03        6.70      1.06 o 
   0   1  13      149.40      141.94      2.49 o 
   1   1  13       10.13        6.51      1.12 o 
   2   1  13      223.12      233.75      4.47 o 
   3   1  13        4.84        5.02      2.18 o 
   4   1  13      124.99      136.58      5.60 o 
   5   1  13        9.36        4.93      3.18 o 
   6   1  13       24.56       28.14      3.34 o 
   7   1  13        4.07        1.41      2.19 o 
  -7   2  13       50.67       46.10      4.29 o 
  -6   2  13       84.27       85.65      5.34 o 
  -5   2  13      140.90      159.61      6.73 o 
  -4   2  13      248.27      250.29      7.48 o 
  -3   2  13      649.60      648.00     11.55 o 
  -2   2  13      432.00      427.31      7.83 o 
  -1   2  13      483.20      467.69      7.78 o 
   0   2  13      494.31      462.25      5.95 o 
   1   2  13      484.43      474.83      7.07 o 
   2   2  13      435.50      422.69      7.00 o 
   3   2  13      651.32      663.79     11.72 o 
   4   2  13      245.02      260.11      9.07 o 
   5   2  13      141.56      155.69      6.46 o 
   6   2  13       83.59       95.79      5.51 o 
   7   2  13       51.26       54.98      4.57 o 
  -7   3  13        8.89        7.67      2.66 o 
  -6   3  13        2.47       -0.79      1.98 o 
  -5   3  13        6.53        4.99      2.04 o 
  -4   3  13        1.31        0.10      1.55 o 
  -3   3  13        2.53        3.52      1.46 o 
  -2   3  13        2.51        1.40      1.01 o 
  -1   3  13       14.23        9.94      1.23 o 
   0   3  13        1.79        1.58      0.92 o 
   1   3  13       14.05       12.51      1.61 o 
   2   3  13        1.85        0.64      1.01 o 
   3   3  13        2.64        3.21      1.67 o 
   4   3  13        0.96       -0.55      1.67 o 
   5   3  13        6.24        3.40      1.87 o 
   6   3  13        2.07        1.84      2.19 o 
   7   3  13        8.58        6.63      2.77 o 
  -7   4  13        5.69        5.87      3.77 o 
  -6   4  13        5.34        3.41      3.57 o 
  -5   4  13        0.84       -1.31      1.81 o 
  -4   4  13        1.70        1.16      1.40 o 
  -3   4  13       55.80       54.89      3.25 o 
  -2   4  13       26.79       23.03      2.34 o 
  -1   4  13       25.90       21.65      1.60 o 
   0   4  13        0.63       -0.88      0.88 o 
   1   4  13       27.88       26.66      1.76 o 
   2   4  13       24.34       22.72      1.67 o 
   3   4  13       56.48       52.92      3.77 o 
   4   4  13        1.48        1.11      1.35 o 
   5   4  13        0.68       -0.85      1.81 o 
   6   4  13        4.73        6.27      2.66 o 
   7   4  13        6.18        3.91      2.77 o 
  -6   5  13       15.32       14.44      2.86 o 
  -5   5  13       33.17       30.36      2.89 o 
  -4   5  13       24.18       21.68      2.17 o 
  -3   5  13       22.98       15.50      1.95 o 
  -2   5  13       54.49       47.70      2.61 o 
  -1   5  13      133.53      123.50      3.26 o 
   0   5  13      105.59      102.05      2.85 o 
   1   5  13      133.95      122.01      4.08 o 
   2   5  13       54.26       53.97      2.66 o 
   3   5  13       22.97       16.33      2.27 o 
   4   5  13       23.72       24.99      9.93 o 
   5   5  13       33.05       34.22      3.34 o 
   6   5  13       15.00       12.79      3.34 o 
  -6   6  13        2.53        4.51      3.15 o 
  -5   6  13       19.19       20.72      3.02 o 
  -4   6  13        4.87        4.27      2.47 o 
  -3   6  13        5.30        6.79      2.28 o 
  -2   6  13        7.99       12.08      1.55 o 
  -1   6  13       44.93       34.27      2.28 o 
   0   6  13       23.05       31.32      1.90 o 
   1   6  13       44.12       40.12      2.94 o 
   2   6  13        7.86       10.02      1.51 o 
   3   6  13        5.33        4.89      2.10 o 
   4   6  13        5.03        9.46      2.94 o 
   5   6  13       19.86       13.46      3.50 o 
   6   6  13        2.52        0.28      2.77 o 
  -5   7  13        5.25        4.82      2.54 o 
  -4   7  13        1.24        1.46      1.92 o 
  -3   7  13       23.39       24.45      2.92 o 
  -2   7  13        0.86        1.21      1.52 o 
  -1   7  13        8.44       11.57      1.67 o 
   0   7  13        8.78        7.89      1.68 o 
   1   7  13        8.27        9.93      1.89 o 
   2   7  13        1.02        2.84      1.26 o 
   3   7  13       23.31       23.68      2.44 o 
   4   7  13        1.14        2.98      2.81 o 
   5   7  13        5.34        5.53      6.36 o 
  -4   8  13        8.45        8.18      4.19 o 
  -3   8  13        3.98        6.48      2.43 o 
  -2   8  13       13.00       15.14      2.81 o 
  -1   8  13        0.90        0.91      1.57 o 
   0   8  13        7.66        7.92      2.00 o 
   1   8  13        0.91        0.90      1.49 o 
   2   8  13       13.21       14.90      2.76 o 
   3   8  13        4.04        3.08      1.88 o 
   4   8  13        8.70       10.66      5.96 o 
  -2   9  13        1.44        1.61      2.98 o 
  -1   9  13        5.31        9.15      2.13 o 
   0   9  13        1.75        4.90      2.00 o 
   1   9  13        5.24        6.46      1.93 o 
   2   9  13        1.41        1.80      3.89 o 
   0   0  14      215.72      220.11      5.05 o 
   1   0  14        0.11        0.03      0.93 o 
   2   0  14      318.77      341.11      5.96 o 
   3   0  14        4.95        5.92      1.67 o 
   4   0  14      180.38      202.66     12.31 o 
   5   0  14       19.22       16.58      2.44 o 
   6   0  14       39.09       38.73      4.10 o 
   7   0  14        5.86        4.95      2.77 o 
  -7   1  14        0.92        0.09      2.48 o 
  -6   1  14        7.35        3.93      2.48 o 
  -5   1  14        2.49        0.49      2.13 o 
  -4   1  14        1.52       -1.33      1.67 o 
  -3   1  14        0.13       -0.40      1.38 o 
  -2   1  14       33.21       33.58      2.25 o 
  -1   1  14       43.69       38.82      1.86 o 
   0   1  14        6.50        5.74      1.01 o 
   1   1  14       43.53       40.06      1.91 o 
   2   1  14       32.83       32.82      1.82 o 
   3   1  14        0.10       -1.05      1.34 o 
   4   1  14        1.64        1.26      2.08 o 
   5   1  14        2.28       -0.24      1.63 o 
   6   1  14        7.43        6.42      2.66 o 
   7   1  14        0.82        3.03      2.57 o 
  -7   2  14        6.19        4.75      2.77 o 
  -6   2  14        2.28        1.26      2.28 o 
  -5   2  14       16.38        9.48      2.21 o 
  -4   2  14        6.08        5.79      1.96 o 
  -3   2  14        3.96        3.99      1.88 o 
  -2   2  14       16.24       17.59      1.46 o 
  -1   2  14       18.80       19.48      1.47 o 
   0   2  14        7.80       10.27      1.22 o 
   1   2  14       18.95       19.57      1.75 o 
   2   2  14       17.44       15.29      1.48 o 
   3   2  14        2.82        1.95      1.67 o 
   4   2  14        6.14        6.00      1.85 o 
   5   2  14       14.53       13.55      3.27 o 
   6   2  14        2.51        2.15      2.28 o 
   7   2  14        5.38        5.30      2.77 o 
  -7   3  14        2.53        4.60      2.86 o 
  -6   3  14        1.05       -0.12      2.28 o 
  -5   3  14        0.87        3.45      1.92 o 
  -4   3  14       18.90       20.58      1.90 o 
  -3   3  14        5.94        4.42      2.23 o 
  -2   3  14       17.37       18.04      1.56 o 
  -1   3  14        8.86        6.73      1.45 o 
   0   3  14        0.09        0.20      0.95 o 
   1   3  14        8.65        7.46      1.23 o 
   2   3  14       17.55       18.88      1.61 o 
   3   3  14        5.90        6.92      1.90 o 
   4   3  14       19.40       15.60      2.81 o 
   5   3  14        0.91        0.01      1.81 o 
   6   3  14        1.12        0.40      2.48 o 
   7   3  14        2.49        1.37      2.77 o 
  -6   4  14       38.63       36.07      4.39 o 
  -5   4  14       67.52       70.62      4.38 o 
  -4   4  14       43.17       46.58      3.06 o 
  -3   4  14      241.83      244.16      6.63 o 
  -2   4  14      107.62      107.71      4.18 o 
  -1   4  14      218.83      215.82      4.62 o 
   0   4  14      286.49      298.43      5.25 o 
   1   4  14      219.30      209.13      4.52 o 
   2   4  14      109.20      114.07      3.54 o 
   3   4  14      241.89      237.53      6.54 o 
   4   4  14       42.84       46.61      3.87 o 
   5   4  14       67.52       73.58      4.46 o 
   6   4  14       38.87       33.18      4.29 o 
  -6   5  14        8.10        3.13      2.44 o 
  -5   5  14       14.74       18.27      5.36 o 
  -4   5  14        0.42        0.34      1.73 o 
  -3   5  14        5.96        5.20      1.98 o 
  -2   5  14        4.32        2.59      1.14 o 
  -1   5  14        4.54        6.19      1.44 o 
   0   5  14       19.75       15.71      1.51 o 
   1   5  14        4.50        5.13      1.41 o 
   2   5  14        4.50        2.10      1.26 o 
   3   5  14        5.84        5.50      1.96 o 
   4   5  14        0.47        0.69      2.18 o 
   5   5  14       14.58       19.08      3.37 o 
   6   5  14        8.19        2.55      2.98 o 
  -5   6  14        0.65       -1.44      2.59 o 
  -4   6  14       24.92       25.93      2.51 o 
  -3   6  14        3.14        3.04      1.78 o 
  -2   6  14       42.55       47.99      2.26 o 
  -1   6  14        2.79        3.08      1.61 o 
   0   6  14        2.74        1.64      1.33 o 
   1   6  14        3.04        3.52      1.28 o 
   2   6  14       41.54       44.19      2.42 o 
   3   6  14        3.20        0.13      2.06 o 
   4   6  14       25.34       25.22      6.55 o 
   5   6  14        0.62       -0.70      2.77 o 
  -4   7  14        0.88        0.50      1.93 o 
  -3   7  14        1.77        2.07      1.64 o 
  -2   7  14        3.44        4.19      1.75 o 
  -1   7  14        2.48        0.50      1.52 o 
   0   7  14       16.75       13.31      2.76 o 
   1   7  14        2.62        2.76      1.49 o 
   2   7  14        3.50        4.22      1.44 o 
   3   7  14        1.85        0.29      1.89 o 
   4   7  14        0.95        0.97      3.05 o 
  -3   8  14        5.76        3.39      2.16 o 
  -2   8  14       12.71        8.30      6.36 o 
  -1   8  14       17.55       17.57      2.27 o 
   0   8  14       54.28       46.54      4.19 o 
   1   8  14       17.05       15.29      2.05 o 
   2   8  14       12.71        5.12      2.52 o 
   3   8  14        5.59        6.53      2.13 o 
   1   0  15      950.87      962.38     12.88 o 
   2   0  15        6.26        6.76      1.47 o 
   3   0  15      182.17      190.53      5.62 o 
   4   0  15        0.98        5.05      2.37 o 
   5   0  15      240.89      255.24      7.50 o 
   6   0  15        0.36       -0.04      3.18 o 
   7   0  15       85.01       95.77      6.09 o 
  -6   1  15        2.58        5.14      2.57 o 
  -5   1  15        8.92        8.90      2.22 o 
  -4   1  15        7.00        5.05      2.37 o 
  -3   1  15       19.51       21.67      2.36 o 
  -2   1  15        9.19        9.46      1.35 o 
  -1   1  15       37.60       41.47      3.43 o 
   0   1  15       17.02       17.25      1.60 o 
   1   1  15       37.36       42.19      2.07 o 
   2   1  15       10.09        9.78      1.34 o 
   3   1  15       19.54       16.46      2.19 o 
   4   1  15        7.50        5.51      2.37 o 
   5   1  15        9.28       12.16      2.32 o 
   6   1  15        2.74        1.19      2.28 o 
  -6   2  15        3.30        4.43      2.86 o 
  -5   2  15       26.71       32.33      4.27 o 
  -4   2  15        1.23        0.00      2.38 o 
  -3   2  15        1.89        0.00      1.61 o 
  -2   2  15        4.62        4.64      1.21 o 
  -1   2  15       92.94      100.06      2.81 o 
   0   2  15       20.75       21.73      1.78 o 
   1   2  15       93.29       95.40      3.26 o 
   2   2  15        5.62        5.87      1.26 o 
   3   2  15        1.89        1.33      1.67 o 
   4   2  15        0.90        2.36      2.37 o 
   5   2  15       27.17       30.96      3.18 o 
   6   2  15        3.49        3.49      2.48 o 
  -6   3  15        4.17        2.04      2.86 o 
  -5   3  15        9.71        6.83      2.27 o 
  -4   3  15       50.34       56.38      4.40 o 
  -3   3  15       17.84       19.52      2.51 o 
  -2   3  15       85.14       89.98      2.87 o 
  -1   3  15       31.43       34.63      1.88 o 
   0   3  15       31.03       33.40      1.81 o 
   1   3  15       31.46       33.48      1.88 o 
   2   3  15       84.50       94.69      4.04 o 
   3   3  15       17.67       15.97      2.45 o 
   4   3  15       51.16       46.67      8.34 o 
   5   3  15        9.55       12.02      4.37 o 
   6   3  15        4.38        2.12      2.48 o 
  -6   4  15       12.15       10.35      2.72 o 
  -5   4  15        5.29        1.48      2.66 o 
  -4   4  15       62.75       66.58      3.50 o 
  -3   4  15       37.93       36.53      2.96 o 
  -2   4  15       85.83       78.17      2.76 o 
  -1   4  15        0.49        1.22      1.12 o 
   0   4  15       44.12       41.92      1.93 o 
   1   4  15        0.36        2.27      1.33 o 
   2   4  15       85.43       80.63      3.85 o 
   3   4  15       37.87       37.12      3.09 o 
   4   4  15       62.90       63.22      3.26 o 
   5   4  15        5.01        4.77      2.77 o 
   6   4  15       12.13       17.29      3.72 o 
  -5   5  15        4.73        1.17      2.66 o 
  -4   5  15        9.09        9.50      2.10 o 
  -3   5  15       13.74       13.37      2.32 o 
  -2   5  15       11.63       12.51      1.53 o 
  -1   5  15       18.18       13.97      1.66 o 
   0   5  15       38.27       39.31      2.93 o 
   1   5  15       17.30       18.16      1.92 o 
   2   5  15       11.81        9.58      1.75 o 
   3   5  15       13.54       11.80      2.44 o 
   4   5  15        9.15        5.16      1.98 o 
   5   5  15        4.87        2.21      3.57 o 
  -4   6  15        0.98        5.09      2.04 o 
  -3   6  15       20.97       24.25      2.88 o 
  -2   6  15        1.36        1.40      1.95 o 
  -1   6  15       58.74       53.71      2.85 o 
   0   6  15        0.42       -1.52      1.52 o 
   1   6  15       58.72       65.67      3.11 o 
   2   6  15        1.35        0.38      1.41 o 
   3   6  15       20.92       20.38      2.44 o 
   4   6  15        1.02        2.18      2.81 o 
  -3   7  15        9.89       10.66      2.36 o 
  -2   7  15        4.00        6.32      1.64 o 
  -1   7  15       22.23       28.56      2.65 o 
   0   7  15       10.81       11.08      2.13 o 
   1   7  15       22.57       25.56      2.22 o 
   2   7  15        4.06        5.13      1.44 o 
   3   7  15        9.94       11.00      2.33 o 
  -2   8  15       14.32       10.18      6.16 o 
  -1   8  15        9.44        6.55      2.04 o 
   0   8  15       21.26       18.58      2.60 o 
   1   8  15        9.48        7.23      1.87 o 
   2   8  15       14.13        9.23      2.60 o 
   0   0  16        3.94        1.87      1.57 o 
   1   0  16        0.93        5.10      1.18 o 
   2   0  16        1.02        2.00      1.19 o 
   3   0  16       14.35       15.16      2.27 o 
   4   0  16        0.49        1.19      2.25 o 
   5   0  16       17.89       22.98      3.37 o 
   6   0  16        2.04       -0.82      2.21 o 
  -6   1  16       13.97       12.60      2.80 o 
  -5   1  16        3.09        4.77      3.77 o 
  -4   1  16       56.52       62.81      4.63 o 
  -3   1  16       55.70       51.27      3.34 o 
  -2   1  16      131.80      130.25      3.46 o 
  -1   1  16        2.05        5.26      1.19 o 
   0   1  16      117.34      117.62      2.87 o 
   1   1  16        2.39        5.57      1.20 o 
   2   1  16      128.35      126.15      3.84 o 
   3   1  16       55.66       52.31      3.33 o 
   4   1  16       57.87       57.33      4.49 o 
   5   1  16        2.93        2.29      2.48 o 
   6   1  16       13.70       11.30      2.73 o 
  -6   2  16        4.41        4.52      2.50 o 
  -5   2  16       14.23        6.75      2.94 o 
  -4   2  16        8.85        6.59      1.77 o 
  -3   2  16        9.44        8.13      1.98 o 
  -2   2  16        8.62        4.66      1.29 o 
  -1   2  16       42.58       44.12      2.99 o 
   0   2  16        6.75        3.09      1.15 o 
   1   2  16       42.66       42.69      2.14 o 
   2   2  16        8.48        2.64      1.18 o 
   3   2  16        9.53        7.14      2.04 o 
   4   2  16        8.61        5.16      2.53 o 
   5   2  16       14.35       14.80      3.22 o 
   6   2  16        4.24        2.49      2.20 o 
  -6   3  16        1.03        0.56      2.77 o 
  -5   3  16       51.08       56.43      4.91 o 
  -4   3  16       10.74       10.08      1.96 o 
  -3   3  16       42.81       45.88      3.61 o 
  -2   3  16       13.00       13.51      1.55 o 
  -1   3  16      172.86      171.41      6.13 o 
   0   3  16        1.88        2.14      1.11 o 
   1   3  16      171.47      167.20      5.96 o 
   2   3  16       12.59       12.89      2.56 o 
   3   3  16       42.55       43.02      4.06 o 
   4   3  16       11.01        9.95      2.02 o 
   5   3  16       51.67       56.64      4.91 o 
   6   3  16        1.05        5.92      3.05 o 
  -5   4  16        0.25        0.40      2.66 o 
  -4   4  16        1.44        1.79      1.81 o 
  -3   4  16        5.33        4.50      2.04 o 
  -2   4  16        1.97        1.31      1.23 o 
  -1   4  16        2.30        1.82      1.25 o 
   0   4  16        8.88        7.63      1.72 o 
   1   4  16        2.30        2.89      1.28 o 
   2   4  16        2.03        2.43      1.37 o 
   3   4  16        5.16        2.38      2.06 o 
   4   4  16        1.50        2.35      1.82 o 
   5   4  16        0.29       -2.66      2.66 o 
  -5   5  16        6.04       11.64      3.22 o 
  -4   5  16       48.94       54.54      3.54 o 
  -3   5  16        8.84        6.96      2.39 o 
  -2   5  16       83.34       82.94      3.84 o 
  -1   5  16        2.20        1.70      1.39 o 
   0   5  16      101.65      104.81      3.87 o 
   1   5  16        2.37        5.02      1.41 o 
   2   5  16       84.09       87.47      3.62 o 
   3   5  16        8.81       12.48      2.44 o 
   4   5  16       48.34       45.39      3.22 o 
   5   5  16        5.87        8.34      3.37 o 
  -4   6  16        4.85        2.85      2.27 o 
  -3   6  16        9.63        8.75      2.18 o 
  -2   6  16        7.27        6.92      1.66 o 
  -1   6  16        1.60        1.79      1.48 o 
   0   6  16        0.22        1.27      1.81 o 
   1   6  16        1.64        0.96      1.54 o 
   2   6  16        7.20        5.03      1.64 o 
   3   6  16        9.81        8.68      2.10 o 
   4   6  16        4.80        2.58      5.36 o 
  -3   7  16        8.64        6.75      4.37 o 
  -2   7  16        0.13       -1.90      1.90 o 
  -1   7  16        5.96        9.92      2.04 o 
   0   7  16        0.07       -1.32      1.76 o 
   1   7  16        6.21        8.41      1.80 o 
   2   7  16        0.06        2.43      1.43 o 
   3   7  16        8.63       11.92      4.77 o 
   1   0  17       24.34       23.26      1.89 o 
   2   0  17        5.71        2.53      1.29 o 
   3   0  17       52.20       53.84      3.48 o 
   4   0  17       10.43        6.79      3.38 o 
   5   0  17        4.83        3.30      2.66 o 
  -5   1  17       20.86       19.59      3.50 o 
  -4   1  17       51.32       52.88      3.01 o 
  -3   1  17       50.93       48.61      3.40 o 
  -2   1  17       84.55       84.57      2.92 o 
  -1   1  17       46.54       45.24      3.46 o 
   0   1  17      159.91      172.20      4.78 o 
   1   1  17       46.50       45.43      2.42 o 
   2   1  17       84.84       89.92      2.99 o 
   3   1  17       50.38       55.78      3.58 o 
   4   1  17       51.41       53.54      4.75 o 
   5   1  17       20.64       21.79      3.65 o 
  -5   2  17        5.62        6.89      4.57 o 
  -4   2  17       22.23       22.00      3.69 o 
  -3   2  17        3.73        3.18      2.06 o 
  -2   2  17       32.61       32.57      2.18 o 
  -1   2  17        2.74        3.17      1.29 o 
   0   2  17       19.85       19.76      2.16 o 
   1   2  17        2.91        1.69      1.29 o 
   2   2  17       33.21       34.89      2.20 o 
   3   2  17        3.52        3.52      2.13 o 
   4   2  17       21.52       18.03      2.26 o 
   5   2  17        5.48        3.69      2.94 o 
  -5   3  17        1.66        3.31      2.94 o 
  -4   3  17       53.92       58.95      3.46 o 
  -3   3  17        9.63        7.47      2.32 o 
  -2   3  17       94.69      100.44      3.20 o 
  -1   3  17        0.19        0.33      1.29 o 
   0   3  17       56.97       53.70      3.07 o 
   1   3  17        0.21        1.03      1.26 o 
   2   3  17       93.97      104.58      3.37 o 
   3   3  17        9.67        8.74      2.29 o 
   4   3  17       54.03       52.94      3.96 o 
   5   3  17        1.61        1.38      2.94 o 
  -4   4  17        1.60       -1.53      2.04 o 
  -3   4  17        3.78        1.59      2.10 o 
  -2   4  17        6.99        6.24      1.57 o 
  -1   4  17       18.09       17.43      1.88 o 
   0   4  17        1.67        2.71      1.58 o 
   1   4  17       18.57       14.54      1.69 o 
   2   4  17        6.43        7.37      1.50 o 
   3   4  17        3.94        3.52      2.04 o 
   4   4  17        1.39        2.57      1.96 o 
  -4   5  17        0.43        2.93      2.16 o 
  -3   5  17       20.97       25.39      3.07 o 
  -2   5  17        3.46        2.98      1.57 o 
  -1   5  17       73.21       71.80      4.48 o 
   0   5  17       10.59        9.80      2.64 o 
   1   5  17       72.88       73.56      2.99 o 
   2   5  17        3.71        2.52      1.68 o 
   3   5  17       21.12       26.28      3.11 o 
   4   5  17        0.46       -0.42      1.96 o 
  -3   6  17       33.38       30.20      3.27 o 
  -2   6  17       10.41        9.79      1.86 o 
  -1   6  17       42.29       39.71      2.50 o 
   0   6  17        4.13        2.25      1.73 o 
   1   6  17       42.07       41.63      3.61 o 
   2   6  17       10.54        8.09      1.88 o 
   3   6  17       33.47       33.69      2.84 o 
  -1   7  17        9.23        9.70      2.27 o 
   0   7  17       37.32       37.30      4.95 o 
   1   7  17        9.37        7.72      2.34 o 
   0   0  18       87.58      103.55      5.96 o 
   1   0  18        0.14        0.53      1.26 o 
   2   0  18      100.38      115.41      3.64 o 
   3   0  18        0.10       -1.54      1.98 o 
   4   0  18       67.21       82.88      7.55 o 
   5   0  18        2.52        0.64      3.18 o 
  -5   1  18        2.02        0.87      2.94 o 
  -4   1  18       15.18       17.64      3.41 o 
  -3   1  18       83.67       83.52      7.33 o 
  -2   1  18       16.87       21.18      1.85 o 
  -1   1  18        8.48        4.28      1.42 o 
   0   1  18       11.59       12.60      1.99 o 
   1   1  18        8.52        7.23      1.54 o 
   2   1  18       16.65       13.90      1.75 o 
   3   1  18       84.24       83.68      4.34 o 
   4   1  18       15.23       18.03      4.77 o 
   5   1  18        2.10        2.38      3.09 o 
  -5   2  18       23.76       20.07      7.75 o 
  -4   2  18       10.54        8.83      2.10 o 
  -3   2  18       46.64       54.51      4.85 o 
  -2   2  18       17.89       19.33      2.01 o 
  -1   2  18       66.40       66.46      3.35 o 
   0   2  18       35.67       31.81      2.55 o 
   1   2  18       66.64       78.89      4.83 o 
   2   2  18       18.15       19.29      2.08 o 
   3   2  18       47.22       51.15      3.66 o 
   4   2  18       10.51       10.28      2.10 o 
   5   2  18       24.05       24.30      7.15 o 
  -4   3  18        4.75        3.54      2.06 o 
  -3   3  18        1.80        1.35      1.98 o 
  -2   3  18       13.80       13.06      1.81 o 
  -1   3  18       24.76       26.09      2.09 o 
   0   3  18       33.28       24.11      2.38 o 
   1   3  18       24.87       24.23      1.99 o 
   2   3  18       13.64       12.86      1.83 o 
   3   3  18        1.98        1.03      2.04 o 
   4   3  18        4.58        3.73      2.02 o 
  -4   4  18       49.48       54.78      6.36 o 
  -3   4  18       37.28       29.89      3.30 o 
  -2   4  18       95.38      102.79      4.02 o 
  -1   4  18       55.79       58.12      3.24 o 
   0   4  18      138.70      148.93      4.70 o 
   1   4  18       56.09       58.18      2.83 o 
   2   4  18       95.76       98.73      3.65 o 
   3   4  18       37.19       40.21      3.40 o 
   4   4  18       49.32       51.87      3.46 o 
  -3   5  18        1.67        1.06      2.19 o 
  -2   5  18        0.12       -0.05      1.52 o 
  -1   5  18       10.35       11.10      2.13 o 
   0   5  18        3.27        3.89      1.74 o 
   1   5  18       10.43       13.11      1.75 o 
   2   5  18        0.16       -1.22      1.61 o 
   3   5  18        1.78        2.66      2.08 o 
  -2   6  18        6.59        6.36      3.97 o 
  -1   6  18        9.30        9.14      3.56 o 
   0   6  18        2.73        3.39      1.81 o 
   1   6  18        9.43        7.80      2.20 o 
   2   6  18        6.14        8.74      3.97 o 
   1   0  19      120.60      133.78      3.79 o 
   2   0  19       10.92       12.31      1.81 o 
   3   0  19       33.24       40.79      3.34 o 
   4   0  19        4.36        2.89      3.05 o 
  -4   1  19        5.99        5.92      2.44 o 
  -3   1  19       13.41        7.26      2.44 o 
  -2   1  19       10.00        9.60      1.88 o 
  -1   1  19       24.95       22.81      2.02 o 
   0   1  19        6.88        4.50      1.88 o 
   1   1  19       24.75       25.42      2.18 o 
   2   1  19       10.08        9.56      1.73 o 
   3   1  19       13.34        5.60      2.32 o 
   4   1  19        6.08        6.20      3.22 o 
  -4   2  19       38.61       35.99      3.00 o 
  -3   2  19       78.80       81.24      6.32 o 
  -2   2  19       65.88       76.37      3.26 o 
  -1   2  19       55.28       68.29      3.26 o 
   0   2  19       86.26       98.65      4.70 o 
   1   2  19       55.37       73.31      4.87 o 
   2   2  19       67.13       66.98      3.30 o 
   3   2  19       78.60       75.04      4.36 o 
   4   2  19       37.91       43.79      4.91 o 
  -3   3  19        2.75       -0.93      2.29 o 
  -2   3  19        9.55        9.08      1.88 o 
  -1   3  19       17.28       12.24      1.80 o 
   0   3  19       20.25       27.28      2.49 o 
   1   3  19       17.18       12.90      1.81 o 
   2   3  19        9.65       13.99      1.97 o 
   3   3  19        2.67        2.32      2.32 o 
  -3   4  19       18.11       12.52      3.22 o 
  -2   4  19       13.98       12.37      2.01 o 
  -1   4  19       11.18       14.01      2.58 o 
   0   4  19        9.17        3.87      1.88 o 
   1   4  19       11.44       15.77      2.26 o 
   2   4  19       13.72       11.64      2.01 o 
   3   4  19       18.06       15.59      2.55 o 
  -1   5  19        1.38       -1.72      1.72 o 
   0   5  19        0.50       -0.86      2.47 o 
   1   5  19        1.34       -0.57      1.81 o 
   0   0  20        2.13       -1.37      2.48 o 
   1   0  20        0.07       -0.79      1.63 o 
   2   0  20        3.12        0.83      1.61 o 
   3   0  20        2.15        0.31      2.41 o 
  -3   1  20       14.85       11.73      2.65 o 
  -2   1  20       45.76       53.57      3.10 o 
  -1   1  20       56.75       55.56      3.32 o 
   0   1  20       54.00       67.04      3.67 o 
   1   1  20       56.79       65.33      3.60 o 
   2   1  20       45.21       49.50      3.04 o 
   3   1  20       14.72        8.82      2.60 o 
  -3   2  20        7.91       10.32      2.63 o 
  -2   2  20        4.04        4.66      1.73 o 
  -1   2  20       21.28       20.27      2.40 o 
   0   2  20        1.09        0.54      1.85 o 
   1   2  20       20.95       27.24      4.13 o 
   2   2  20        4.22        4.60      1.80 o 
   3   2  20        7.64        9.18      2.78 o 
  -2   3  20       16.15       13.28      2.06 o 
  -1   3  20       52.15       66.31      3.67 o 
   0   3  20       14.78       14.43      2.69 o 
   1   3  20       51.71       62.81      3.55 o 
   2   3  20       16.19       14.35      2.31 o 
  -1   4  20        1.94        0.56      1.89 o 
   0   4  20        0.63        0.02      1.73 o 
   1   4  20        2.07        3.16      1.98 o 
   1   0  21        2.75       -0.14      1.93 o 
   2   0  21        0.98       -2.78      3.57 o 
  -1   1  21        5.67        6.32      2.01 o 
   0   1  21        0.01       -1.82      1.82 o 
   1   1  21        5.67        5.60      2.05 o 
  -1   2  21       39.74       57.22      5.53 o 
   0   2  21       20.46       24.12      2.62 o 
   1   2  21       39.86       46.68      9.93 o 
                                                 
